# Supplementary material for: Difluoromethylation of (hetero)aryl chlorides with chlorodifluoromethane catalyzed by nickel
Source: Nat Commun. 2018 Mar 21;9:1170. doi: 10.1038/s41467-018-03532-1 (PMC5862906; doi:10.1038/s41467-018-03532-1)
Supplement: Supplementary file 4 — Supplementary Data 1(CIF 595 kb) [file 41467_2018_3532_MOESM4_ESM.cif]

 
data_dm17400 
  
_audit_creation_method            SHELXL-2013 
_chemical_name_systematic 
; 
 ? 
; 
_chemical_name_common             ? 
_chemical_melting_point           ? 
_chemical_formula_moiety          ? 
_chemical_formula_sum 
 'C21 H26 F4 N2 Ni O2' 
_chemical_formula_weight          473.15 
  
loop_ 
 _atom_type_symbol 
 _atom_type_description 
 _atom_type_scat_dispersion_real 
 _atom_type_scat_dispersion_imag 
 _atom_type_scat_source 
 'C'  'C'   0.0033   0.0016 
 'International Tables Vol C Tables 4.2.6.8 and 6.1.1.4' 
 'H'  'H'   0.0000   0.0000 
 'International Tables Vol C Tables 4.2.6.8 and 6.1.1.4' 
 'N'  'N'   0.0061   0.0033 
 'International Tables Vol C Tables 4.2.6.8 and 6.1.1.4' 
 'O'  'O'   0.0106   0.0060 
 'International Tables Vol C Tables 4.2.6.8 and 6.1.1.4' 
 'F'  'F'   0.0171   0.0103 
 'International Tables Vol C Tables 4.2.6.8 and 6.1.1.4' 
 'Ni'  'Ni'   0.3393   1.1124 
 'International Tables Vol C Tables 4.2.6.8 and 6.1.1.4' 
  
_space_group_crystal_system       monoclinic 
_space_group_IT_number            14 
_space_group_name_H-M_alt         'P 21/c' 
_space_group_name_Hall            '-P 2ybc' 
  
_shelx_space_group_comment 
; 
The symmetry employed for this shelxl refinement is uniquely defined 
by the following loop, which should always be used as a source of 
symmetry information in preference to the above space-group names. 
They are only intended as comments. 
; 
  
loop_ 
 _space_group_symop_operation_xyz 
 'x, y, z' 
 '-x, y+1/2, -z+1/2' 
 '-x, -y, -z' 
 'x, -y-1/2, z-1/2' 
  
_cell_length_a                    11.1637(9) 
_cell_length_b                    19.3932(16) 
_cell_length_c                    10.4107(9) 
_cell_angle_alpha                 90 
_cell_angle_beta                  94.249(2) 
_cell_angle_gamma                 90 
_cell_volume                      2247.7(3) 
_cell_formula_units_Z             4 
_cell_measurement_temperature     296(2) 
_cell_measurement_reflns_used     3653 
_cell_measurement_theta_min       4.450 
_cell_measurement_theta_max       46.416 
  
_exptl_crystal_description        prismatic 
_exptl_crystal_colour             colorless 
_exptl_crystal_density_meas       ?
_exptl_crystal_density_method     ? 
_exptl_crystal_density_diffrn     1.398 
_exptl_crystal_F_000              984 
_exptl_transmission_factor_min    ? 
_exptl_transmission_factor_max    ? 
_exptl_crystal_size_max           0.180 
_exptl_crystal_size_mid           0.150 
_exptl_crystal_size_min           0.130 
_exptl_absorpt_coefficient_mu     0.914 
_shelx_estimated_absorpt_T_min    0.853 
_shelx_estimated_absorpt_T_max    0.890 
_exptl_absorpt_correction_type    multi-scan 
_exptl_absorpt_correction_T_min   0.6580 
_exptl_absorpt_correction_T_max   0.7456 
_exptl_absorpt_process_details    sadabs 
  
_exptl_special_details 
; 
 ? 
; 
  
_diffrn_ambient_temperature       296(2) 
_diffrn_radiation_wavelength      0.71073 
_diffrn_radiation_type            MoK\a 
_diffrn_source                    ? 
_diffrn_measurement_device_type   'Bruker APEX-II CCD' 
_diffrn_measurement_method        '\f and \w scans' 
_diffrn_detector_area_resol_mean  ? 
_diffrn_reflns_number             15668 
_diffrn_reflns_av_unetI/netI      0.0272 
_diffrn_reflns_av_R_equivalents   0.0294 
_diffrn_reflns_limit_h_min        -13 
_diffrn_reflns_limit_h_max        13 
_diffrn_reflns_limit_k_min        -23 
_diffrn_reflns_limit_k_max        22 
_diffrn_reflns_limit_l_min        -12 
_diffrn_reflns_limit_l_max        12 
_diffrn_reflns_theta_min          1.829 
_diffrn_reflns_theta_max          25.499 
_diffrn_reflns_theta_full         25.242 
_diffrn_measured_fraction_theta_max   1.000 
_diffrn_measured_fraction_theta_full  1.000 
_diffrn_reflns_Laue_measured_fraction_max    1.000 
_diffrn_reflns_Laue_measured_fraction_full   1.000 
_diffrn_reflns_point_group_measured_fraction_max   1.000 
_diffrn_reflns_point_group_measured_fraction_full  1.000 
_reflns_number_total              4201 
_reflns_number_gt                 2983 
_reflns_threshold_expression      'I > 2\s(I)' 
_reflns_Friedel_coverage          0.000 
_reflns_Friedel_fraction_max      . 
_reflns_Friedel_fraction_full     . 
  
_reflns_special_details 
; 
 Reflections were merged by SHELXL according to the crystal 
 class for the calculation of statistics and refinement. 
  
 _reflns_Friedel_fraction is defined as the number of unique 
 Friedel pairs measured divided by the number that would be 
 possible theoretically, ignoring centric projections and 
 systematic absences. 
; 
  
_computing_data_collection        'Bruker APEX2' 
_computing_cell_refinement        'Bruker SAINT' 
_computing_data_reduction         'Bruker SAINT' 
_computing_structure_solution     'SHELXS-97 (Sheldrick, 2008)' 
_computing_structure_refinement   'SHELXL-2013 (Sheldrick, 2013)' 
_computing_molecular_graphics     'Bruker SHELXTL' 
_computing_publication_material   'Bruker SHELXTL' 
  
_refine_special_details 
; 
 ? 
; 
_refine_ls_structure_factor_coef  Fsqd 
_refine_ls_matrix_type            full 
_refine_ls_weighting_scheme       calc 
_refine_ls_weighting_details 
'w=1/[\s^2^(Fo^2^)+(0.0590P)^2^+1.3582P] where P=(Fo^2^+2Fc^2^)/3' 
_atom_sites_solution_primary      ? 
_atom_sites_solution_secondary    ? 
_atom_sites_solution_hydrogens    geom 
_refine_ls_hydrogen_treatment     constr 
_refine_ls_extinction_method      SHELXL 
_refine_ls_extinction_coef        ? 
_refine_ls_extinction_expression 
 'Fc^*^=kFc[1+0.001xFc^2^\l^3^/sin(2\q)]^-1/4^' 
_refine_ls_number_reflns          4201 
_refine_ls_number_parameters      278 
_refine_ls_number_restraints      0 
_refine_ls_R_factor_all           0.0680 
_refine_ls_R_factor_gt            0.0433 
_refine_ls_wR_factor_ref          0.1268 
_refine_ls_wR_factor_gt           0.1112 
_refine_ls_goodness_of_fit_ref    1.025 
_refine_ls_restrained_S_all       1.025 
_refine_ls_shift/su_max           0.000 
_refine_ls_shift/su_mean          0.000 
  
loop_ 
 _atom_site_label 
 _atom_site_type_symbol 
 _atom_site_fract_x 
 _atom_site_fract_y 
 _atom_site_fract_z 
 _atom_site_U_iso_or_equiv 
 _atom_site_adp_type 
 _atom_site_occupancy 
 _atom_site_site_symmetry_order 
 _atom_site_calc_flag 
 _atom_site_refinement_flags_posn 
 _atom_site_refinement_flags_adp 
 _atom_site_refinement_flags_occupancy 
 _atom_site_disorder_assembly 
 _atom_site_disorder_group 
Ni1 Ni 0.65091(3) 0.10931(2) 0.39242(4) 0.05791(19) Uani 1 1 d . . . . . 
O1 O 0.7964(4) 0.24254(18) 0.3419(5) 0.1489(17) Uani 1 1 d . . . . . 
O2 O 0.7899(2) 0.15099(14) 0.4661(3) 0.0830(8) Uani 1 1 d . . . . . 
F1 F 1.0321(3) 0.1858(2) 0.5035(5) 0.1755(17) Uani 1 1 d . . . . . 
F2 F 0.9799(4) 0.2881(2) 0.5047(5) 0.219(2) Uani 1 1 d . . . . . 
F3 F 0.6718(3) 0.10999(18) 0.1302(3) 0.1313(11) Uani 1 1 d . . . . . 
F4 F 0.7506(2) 0.02017(15) 0.2283(4) 0.1395(13) Uani 1 1 d . . . . . 
N1 N 0.5646(2) 0.13302(13) 0.5438(2) 0.0548(6) Uani 1 1 d . . . . . 
N2 N 0.5042(2) 0.06340(12) 0.3401(2) 0.0492(6) Uani 1 1 d . . . . . 
C1 C 0.6028(3) 0.17161(19) 0.6476(4) 0.0701(10) Uani 1 1 d . . . . . 
H1 H 0.6816 0.1875 0.6535 0.084 Uiso 1 1 calc R U . . . 
C2 C 0.5316(3) 0.18803(19) 0.7428(4) 0.0717(10) Uani 1 1 d . . . . . 
H2 H 0.5619 0.2156 0.8106 0.086 Uiso 1 1 calc R U . . . 
C3 C 0.4137(3) 0.16434(16) 0.7410(3) 0.0567(8) Uani 1 1 d . . . . . 
C4 C 0.3762(3) 0.12398(15) 0.6354(3) 0.0503(7) Uani 1 1 d . . . . . 
H4 H 0.2986 0.1061 0.6294 0.060 Uiso 1 1 calc R U . . . 
C5 C 0.4508(2) 0.10981(13) 0.5398(3) 0.0445(6) Uani 1 1 d . . . . . 
C6 C 0.4161(2) 0.07068(13) 0.4218(3) 0.0422(6) Uani 1 1 d . . . . . 
C7 C 0.3010(2) 0.04586(14) 0.3921(3) 0.0447(6) Uani 1 1 d . . . . . 
H7 H 0.2431 0.0517 0.4511 0.054 Uiso 1 1 calc R U . . . 
C8 C 0.2701(3) 0.01249(14) 0.2767(3) 0.0454(7) Uani 1 1 d . . . . . 
C9 C 0.3635(3) 0.00195(18) 0.1983(3) 0.0586(8) Uani 1 1 d . . . . . 
H9 H 0.3495 -0.0228 0.1222 0.070 Uiso 1 1 calc R U . . . 
C10 C 0.4759(3) 0.02742(18) 0.2310(3) 0.0595(8) Uani 1 1 d . . . . . 
H10 H 0.5358 0.0196 0.1752 0.071 Uiso 1 1 calc R U . . . 
C11 C 0.3318(4) 0.18424(19) 0.8459(3) 0.0717(10) Uani 1 1 d . . . . . 
C12 C 0.3108(6) 0.2611(3) 0.8386(7) 0.154(3) Uani 1 1 d . . . . . 
H12A H 0.3867 0.2846 0.8417 0.231 Uiso 1 1 calc R U . . . 
H12B H 0.2672 0.2755 0.9100 0.231 Uiso 1 1 calc R U . . . 
H12C H 0.2652 0.2721 0.7594 0.231 Uiso 1 1 calc R U . . . 
C13 C 0.3936(6) 0.1659(5) 0.9777(5) 0.205(4) Uani 1 1 d . . . . . 
H13A H 0.4049 0.1169 0.9834 0.308 Uiso 1 1 calc R U . . . 
H13B H 0.3445 0.1809 1.0443 0.308 Uiso 1 1 calc R U . . . 
H13C H 0.4702 0.1885 0.9881 0.308 Uiso 1 1 calc R U . . . 
C14 C 0.2121(4) 0.1481(3) 0.8327(5) 0.1110(17) Uani 1 1 d . . . . . 
H14A H 0.1669 0.1641 0.7564 0.166 Uiso 1 1 calc R U . . . 
H14B H 0.1685 0.1579 0.9066 0.166 Uiso 1 1 calc R U . . . 
H14C H 0.2245 0.0993 0.8265 0.166 Uiso 1 1 calc R U . . . 
C15 C 0.1402(3) -0.00756(17) 0.2364(3) 0.0520(7) Uani 1 1 d . . . . . 
C16 C 0.0649(3) -0.0149(3) 0.3513(4) 0.0903(14) Uani 1 1 d . . . . . 
H16A H 0.1026 -0.0471 0.4115 0.135 Uiso 1 1 calc R U . . . 
H16B H -0.0137 -0.0314 0.3226 0.135 Uiso 1 1 calc R U . . . 
H16C H 0.0581 0.0291 0.3923 0.135 Uiso 1 1 calc R U . . . 
C17 C 0.1338(4) -0.0752(3) 0.1620(5) 0.1081(17) Uani 1 1 d . . . . . 
H17A H 0.1715 -0.0696 0.0827 0.162 Uiso 1 1 calc R U . . . 
H17B H 0.0513 -0.0880 0.1436 0.162 Uiso 1 1 calc R U . . . 
H17C H 0.1746 -0.1106 0.2128 0.162 Uiso 1 1 calc R U . . . 
C18 C 0.0876(4) 0.0507(2) 0.1521(5) 0.1005(15) Uani 1 1 d . . . . . 
H18A H 0.0908 0.0929 0.2003 0.151 Uiso 1 1 calc R U . . . 
H18B H 0.0056 0.0403 0.1247 0.151 Uiso 1 1 calc R U . . . 
H18C H 0.1332 0.0557 0.0779 0.151 Uiso 1 1 calc R U . . . 
C19 C 0.8327(3) 0.2070(2) 0.4303(5) 0.0872(13) Uani 1 1 d . . . . . 
C20 C 0.9425(4) 0.2283(3) 0.5280(7) 0.135(2) Uani 1 1 d . . . . . 
H20 H 0.9218 0.2241 0.6175 0.162 Uiso 1 1 calc R U . . . 
C21 C 0.7331(3) 0.0893(2) 0.2456(5) 0.0904(13) Uani 1 1 d . . . . . 
H21 H 0.8115 0.1123 0.2538 0.109 Uiso 1 1 calc R U . . . 
  
loop_ 
 _atom_site_aniso_label 
 _atom_site_aniso_U_11 
 _atom_site_aniso_U_22 
 _atom_site_aniso_U_33 
 _atom_site_aniso_U_23 
 _atom_site_aniso_U_13 
 _atom_site_aniso_U_12 
Ni1 0.0347(2) 0.0551(3) 0.0835(3) 0.0067(2) 0.00200(18) -0.00127(17) 
O1 0.135(3) 0.084(2) 0.216(5) 0.052(3) -0.057(3) -0.013(2) 
O2 0.0466(13) 0.0842(18) 0.116(2) 0.0176(16) -0.0076(13) -0.0173(12) 
F1 0.0680(18) 0.187(4) 0.264(5) 0.002(3) -0.037(2) -0.007(2) 
F2 0.177(4) 0.170(4) 0.299(6) 0.063(4) -0.063(4) -0.086(3) 
F3 0.110(2) 0.187(3) 0.102(2) 0.009(2) 0.0439(18) -0.018(2) 
F4 0.0805(17) 0.104(2) 0.241(4) -0.057(2) 0.058(2) 0.0030(15) 
N1 0.0429(13) 0.0551(15) 0.0645(16) 0.0009(13) -0.0093(12) -0.0068(11) 
N2 0.0403(12) 0.0494(14) 0.0578(15) 0.0020(12) 0.0031(11) 0.0027(11) 
C1 0.0503(18) 0.073(2) 0.084(2) -0.007(2) -0.0154(18) -0.0152(17) 
C2 0.073(2) 0.072(2) 0.067(2) -0.0161(18) -0.0159(19) -0.0120(18) 
C3 0.0669(19) 0.0472(17) 0.0541(18) -0.0004(14) -0.0075(15) -0.0077(15) 
C4 0.0499(16) 0.0493(17) 0.0506(17) -0.0013(13) -0.0031(13) -0.0089(13) 
C5 0.0433(14) 0.0399(14) 0.0490(16) 0.0041(13) -0.0061(12) -0.0043(12) 
C6 0.0403(14) 0.0395(15) 0.0464(15) 0.0072(12) 0.0007(12) 0.0003(11) 
C7 0.0419(15) 0.0482(16) 0.0440(15) 0.0008(13) 0.0036(12) -0.0049(12) 
C8 0.0459(15) 0.0473(16) 0.0423(16) 0.0038(12) -0.0016(12) -0.0045(12) 
C9 0.0558(18) 0.071(2) 0.0493(18) -0.0115(15) 0.0037(15) -0.0036(16) 
C10 0.0487(17) 0.072(2) 0.059(2) -0.0059(17) 0.0134(15) 0.0006(15) 
C11 0.090(3) 0.071(2) 0.0539(19) -0.0194(17) 0.0046(18) -0.0139(19) 
C12 0.194(6) 0.075(3) 0.208(7) -0.047(4) 0.114(6) -0.020(4) 
C13 0.166(6) 0.394(13) 0.056(3) 0.013(5) 0.004(3) 0.056(8) 
C14 0.109(3) 0.118(4) 0.112(4) -0.054(3) 0.051(3) -0.033(3) 
C15 0.0452(16) 0.0650(19) 0.0446(16) -0.0016(14) -0.0046(13) -0.0075(14) 
C16 0.056(2) 0.148(4) 0.067(2) 0.002(2) 0.0013(18) -0.037(2) 
C17 0.066(2) 0.113(4) 0.144(4) -0.065(3) -0.006(3) -0.020(2) 
C18 0.064(2) 0.116(4) 0.117(3) 0.043(3) -0.028(2) -0.007(2) 
C19 0.059(2) 0.064(2) 0.136(4) 0.017(3) -0.009(2) -0.0005(19) 
C20 0.055(3) 0.086(3) 0.260(8) 0.018(4) -0.008(4) -0.037(3) 
C21 0.050(2) 0.090(3) 0.135(4) -0.008(3) 0.028(2) -0.007(2) 
  
_geom_special_details 
; 
 All esds (except the esd in the dihedral angle between two l.s. planes) 
 are estimated using the full covariance matrix.  The cell esds are taken 
 into account individually in the estimation of esds in distances, angles 
 and torsion angles; correlations between esds in cell parameters are only 
 used when they are defined by crystal symmetry.  An approximate (isotropic) 
 treatment of cell esds is used for estimating esds involving l.s. planes. 
; 
  
loop_ 
 _geom_bond_atom_site_label_1 
 _geom_bond_atom_site_label_2 
 _geom_bond_distance 
 _geom_bond_site_symmetry_2 
 _geom_bond_publ_flag 
Ni1 O2 1.863(2) . ? 
Ni1 C21 1.881(5) . ? 
Ni1 N2 1.908(2) . ? 
Ni1 N1 1.962(3) . ? 
O1 C19 1.196(5) . ? 
O2 C19 1.255(5) . ? 
F1 C20 1.336(6) . ? 
F2 C20 1.262(5) . ? 
F3 C21 1.396(5) . ? 
F4 C21 1.369(5) . ? 
N1 C5 1.345(4) . ? 
N1 C1 1.357(4) . ? 
N2 C10 1.351(4) . ? 
N2 C6 1.354(4) . ? 
C1 C2 1.354(5) . ? 
C1 H1 0.9300 . ? 
C2 C3 1.393(5) . ? 
C2 H2 0.9300 . ? 
C3 C4 1.389(4) . ? 
C3 C11 1.525(5) . ? 
C4 C5 1.373(4) . ? 
C4 H4 0.9300 . ? 
C5 C6 1.472(4) . ? 
C6 C7 1.385(4) . ? 
C7 C8 1.386(4) . ? 
C7 H7 0.9300 . ? 
C8 C9 1.386(4) . ? 
C8 C15 1.530(4) . ? 
C9 C10 1.368(4) . ? 
C9 H9 0.9300 . ? 
C10 H10 0.9300 . ? 
C11 C14 1.506(5) . ? 
C11 C12 1.510(6) . ? 
C11 C13 1.531(6) . ? 
C12 H12A 0.9600 . ? 
C12 H12B 0.9600 . ? 
C12 H12C 0.9600 . ? 
C13 H13A 0.9600 . ? 
C13 H13B 0.9600 . ? 
C13 H13C 0.9600 . ? 
C14 H14A 0.9600 . ? 
C14 H14B 0.9600 . ? 
C14 H14C 0.9600 . ? 
C15 C16 1.519(5) . ? 
C15 C18 1.522(5) . ? 
C15 C17 1.522(5) . ? 
C16 H16A 0.9600 . ? 
C16 H16B 0.9600 . ? 
C16 H16C 0.9600 . ? 
C17 H17A 0.9600 . ? 
C17 H17B 0.9600 . ? 
C17 H17C 0.9600 . ? 
C18 H18A 0.9600 . ? 
C18 H18B 0.9600 . ? 
C18 H18C 0.9600 . ? 
C19 C20 1.587(7) . ? 
C20 H20 0.9800 . ? 
C21 H21 0.9800 . ? 
  
loop_ 
 _geom_angle_atom_site_label_1 
 _geom_angle_atom_site_label_2 
 _geom_angle_atom_site_label_3 
 _geom_angle 
 _geom_angle_site_symmetry_1 
 _geom_angle_site_symmetry_3 
 _geom_angle_publ_flag 
O2 Ni1 C21 89.00(17) . . ? 
O2 Ni1 N2 172.27(12) . . ? 
C21 Ni1 N2 97.59(15) . . ? 
O2 Ni1 N1 90.65(11) . . ? 
C21 Ni1 N1 178.28(16) . . ? 
N2 Ni1 N1 82.88(10) . . ? 
C19 O2 Ni1 125.3(3) . . ? 
C5 N1 C1 116.8(3) . . ? 
C5 N1 Ni1 114.5(2) . . ? 
C1 N1 Ni1 128.6(2) . . ? 
C10 N2 C6 116.5(2) . . ? 
C10 N2 Ni1 128.6(2) . . ? 
C6 N2 Ni1 114.85(19) . . ? 
C2 C1 N1 123.0(3) . . ? 
C2 C1 H1 118.5 . . ? 
N1 C1 H1 118.5 . . ? 
C1 C2 C3 121.2(3) . . ? 
C1 C2 H2 119.4 . . ? 
C3 C2 H2 119.4 . . ? 
C4 C3 C2 115.2(3) . . ? 
C4 C3 C11 123.2(3) . . ? 
C2 C3 C11 121.6(3) . . ? 
C5 C4 C3 121.5(3) . . ? 
C5 C4 H4 119.2 . . ? 
C3 C4 H4 119.2 . . ? 
N1 C5 C4 122.2(3) . . ? 
N1 C5 C6 112.9(3) . . ? 
C4 C5 C6 124.9(2) . . ? 
N2 C6 C7 121.9(3) . . ? 
N2 C6 C5 114.8(2) . . ? 
C7 C6 C5 123.2(3) . . ? 
C6 C7 C8 121.5(3) . . ? 
C6 C7 H7 119.3 . . ? 
C8 C7 H7 119.3 . . ? 
C7 C8 C9 115.5(3) . . ? 
C7 C8 C15 121.8(3) . . ? 
C9 C8 C15 122.6(3) . . ? 
C10 C9 C8 121.1(3) . . ? 
C10 C9 H9 119.5 . . ? 
C8 C9 H9 119.5 . . ? 
N2 C10 C9 123.3(3) . . ? 
N2 C10 H10 118.4 . . ? 
C9 C10 H10 118.4 . . ? 
C14 C11 C12 108.8(4) . . ? 
C14 C11 C3 113.0(3) . . ? 
C12 C11 C3 108.2(3) . . ? 
C14 C11 C13 108.2(5) . . ? 
C12 C11 C13 109.4(5) . . ? 
C3 C11 C13 109.2(4) . . ? 
C11 C12 H12A 109.5 . . ? 
C11 C12 H12B 109.5 . . ? 
H12A C12 H12B 109.5 . . ? 
C11 C12 H12C 109.5 . . ? 
H12A C12 H12C 109.5 . . ? 
H12B C12 H12C 109.5 . . ? 
C11 C13 H13A 109.5 . . ? 
C11 C13 H13B 109.5 . . ? 
H13A C13 H13B 109.5 . . ? 
C11 C13 H13C 109.5 . . ? 
H13A C13 H13C 109.5 . . ? 
H13B C13 H13C 109.5 . . ? 
C11 C14 H14A 109.5 . . ? 
C11 C14 H14B 109.5 . . ? 
H14A C14 H14B 109.5 . . ? 
C11 C14 H14C 109.5 . . ? 
H14A C14 H14C 109.5 . . ? 
H14B C14 H14C 109.5 . . ? 
C16 C15 C18 108.1(3) . . ? 
C16 C15 C17 108.1(3) . . ? 
C18 C15 C17 110.2(3) . . ? 
C16 C15 C8 112.1(2) . . ? 
C18 C15 C8 106.7(3) . . ? 
C17 C15 C8 111.5(3) . . ? 
C15 C16 H16A 109.5 . . ? 
C15 C16 H16B 109.5 . . ? 
H16A C16 H16B 109.5 . . ? 
C15 C16 H16C 109.5 . . ? 
H16A C16 H16C 109.5 . . ? 
H16B C16 H16C 109.5 . . ? 
C15 C17 H17A 109.5 . . ? 
C15 C17 H17B 109.5 . . ? 
H17A C17 H17B 109.5 . . ? 
C15 C17 H17C 109.5 . . ? 
H17A C17 H17C 109.5 . . ? 
H17B C17 H17C 109.5 . . ? 
C15 C18 H18A 109.5 . . ? 
C15 C18 H18B 109.5 . . ? 
H18A C18 H18B 109.5 . . ? 
C15 C18 H18C 109.5 . . ? 
H18A C18 H18C 109.5 . . ? 
H18B C18 H18C 109.5 . . ? 
O1 C19 O2 127.7(4) . . ? 
O1 C19 C20 123.0(4) . . ? 
O2 C19 C20 109.2(4) . . ? 
F2 C20 F1 105.5(5) . . ? 
F2 C20 C19 111.5(5) . . ? 
F1 C20 C19 105.7(5) . . ? 
F2 C20 H20 111.3 . . ? 
F1 C20 H20 111.3 . . ? 
C19 C20 H20 111.3 . . ? 
F4 C21 F3 103.5(4) . . ? 
F4 C21 Ni1 113.0(3) . . ? 
F3 C21 Ni1 113.7(3) . . ? 
F4 C21 H21 108.8 . . ? 
F3 C21 H21 108.8 . . ? 
Ni1 C21 H21 108.8 . . ? 
  
loop_ 
 _geom_torsion_atom_site_label_1 
 _geom_torsion_atom_site_label_2 
 _geom_torsion_atom_site_label_3 
 _geom_torsion_atom_site_label_4 
 _geom_torsion 
 _geom_torsion_site_symmetry_1 
 _geom_torsion_site_symmetry_2 
 _geom_torsion_site_symmetry_3 
 _geom_torsion_site_symmetry_4 
 _geom_torsion_publ_flag 
C21 Ni1 O2 C19 70.5(4) . . . . ? 
N1 Ni1 O2 C19 -107.8(4) . . . . ? 
C5 N1 C1 C2 -1.3(5) . . . . ? 
Ni1 N1 C1 C2 175.7(3) . . . . ? 
N1 C1 C2 C3 1.6(6) . . . . ? 
C1 C2 C3 C4 -0.5(5) . . . . ? 
C1 C2 C3 C11 -178.3(3) . . . . ? 
C2 C3 C4 C5 -0.8(4) . . . . ? 
C11 C3 C4 C5 176.9(3) . . . . ? 
C1 N1 C5 C4 -0.1(4) . . . . ? 
Ni1 N1 C5 C4 -177.5(2) . . . . ? 
C1 N1 C5 C6 177.9(3) . . . . ? 
Ni1 N1 C5 C6 0.5(3) . . . . ? 
C3 C4 C5 N1 1.2(4) . . . . ? 
C3 C4 C5 C6 -176.6(3) . . . . ? 
C10 N2 C6 C7 -3.4(4) . . . . ? 
Ni1 N2 C6 C7 174.0(2) . . . . ? 
C10 N2 C6 C5 179.6(2) . . . . ? 
Ni1 N2 C6 C5 -2.9(3) . . . . ? 
N1 C5 C6 N2 1.5(3) . . . . ? 
C4 C5 C6 N2 179.5(3) . . . . ? 
N1 C5 C6 C7 -175.4(3) . . . . ? 
C4 C5 C6 C7 2.5(4) . . . . ? 
N2 C6 C7 C8 -0.3(4) . . . . ? 
C5 C6 C7 C8 176.4(2) . . . . ? 
C6 C7 C8 C9 4.1(4) . . . . ? 
C6 C7 C8 C15 -172.7(3) . . . . ? 
C7 C8 C9 C10 -4.2(5) . . . . ? 
C15 C8 C9 C10 172.6(3) . . . . ? 
C6 N2 C10 C9 3.3(5) . . . . ? 
Ni1 N2 C10 C9 -173.7(3) . . . . ? 
C8 C9 C10 N2 0.6(5) . . . . ? 
C4 C3 C11 C14 7.7(5) . . . . ? 
C2 C3 C11 C14 -174.8(4) . . . . ? 
C4 C3 C11 C12 -112.8(4) . . . . ? 
C2 C3 C11 C12 64.7(5) . . . . ? 
C4 C3 C11 C13 128.2(5) . . . . ? 
C2 C3 C11 C13 -54.3(6) . . . . ? 
C7 C8 C15 C16 -23.8(4) . . . . ? 
C9 C8 C15 C16 159.7(3) . . . . ? 
C7 C8 C15 C18 94.4(4) . . . . ? 
C9 C8 C15 C18 -82.1(4) . . . . ? 
C7 C8 C15 C17 -145.2(3) . . . . ? 
C9 C8 C15 C17 38.2(4) . . . . ? 
Ni1 O2 C19 O1 -2.7(8) . . . . ? 
Ni1 O2 C19 C20 173.6(3) . . . . ? 
O1 C19 C20 F2 4.1(9) . . . . ? 
O2 C19 C20 F2 -172.4(5) . . . . ? 
O1 C19 C20 F1 -110.1(6) . . . . ? 
O2 C19 C20 F1 73.4(6) . . . . ? 
O2 Ni1 C21 F4 113.3(3) . . . . ? 
N2 Ni1 C21 F4 -62.7(3) . . . . ? 
O2 Ni1 C21 F3 -129.0(3) . . . . ? 
N2 Ni1 C21 F3 55.0(3) . . . . ? 
  
loop_ 
 _geom_hbond_atom_site_label_D 
 _geom_hbond_atom_site_label_H 
 _geom_hbond_atom_site_label_A 
 _geom_hbond_distance_DH 
 _geom_hbond_distance_HA 
 _geom_hbond_distance_DA 
 _geom_hbond_angle_DHA 
 _geom_hbond_site_symmetry_A 
C10 H10 F4  0.93 2.42 3.072(4) 127.1 . 
  
_refine_diff_density_max    0.380 
_refine_diff_density_min   -0.344 
_refine_diff_density_rms    0.050 
  
_shelxl_version_number 2013-4 
  
_shelx_res_file 
; 
TITL dm17400 in P2(1)/c 
CELL 0.71073  11.1637  19.3932  10.4107  90.000  94.249  90.000 
ZERR    4.00   0.0009   0.0016   0.0009   0.000   0.002   0.000 
LATT 1 
SYMM -X, 0.5+Y, 0.5-Z 
SFAC C  H  N  O  F  Ni 
UNIT 84 104 8 8 16 4 
OMIT  -3.00  51.00 
L.S. 10 
ACTA 
BOND  $H 
FMAP 2 
PLAN 20 
HTAB C10 F4 
wpdb -1 
size 0.18 0.15 0.13 
mpla n2 c6 > c10 
mpla n1 c1 > c5 
htab 
conf 
TEMP 23 
WGHT    0.059000    1.358200 
EXTI    0.000890 
FVAR       0.16212 
MOLE 1 
NI1   6    0.650910    0.109309    0.392416    11.00000    0.03474    0.05514 = 
         0.08351    0.00667    0.00200   -0.00127 
O1    4    0.796431    0.242538    0.341896    11.00000    0.13538    0.08435 = 
         0.21649    0.05170   -0.05734   -0.01289 
O2    4    0.789867    0.150991    0.466069    11.00000    0.04660    0.08419 = 
         0.11614    0.01765   -0.00759   -0.01727 
F1    5    1.032141    0.185756    0.503536    11.00000    0.06803    0.18724 = 
         0.26399    0.00167   -0.03684   -0.00679 
F2    5    0.979940    0.288063    0.504739    11.00000    0.17730    0.16986 = 
         0.29873    0.06325   -0.06311   -0.08616 
F3    5    0.671811    0.109992    0.130233    11.00000    0.11035    0.18663 = 
         0.10230    0.00932    0.04393   -0.01838 
F4    5    0.750561    0.020169    0.228330    11.00000    0.08046    0.10374 = 
         0.24112   -0.05657    0.05765    0.00299 
N1    3    0.564558    0.133022    0.543817    11.00000    0.04286    0.05506 = 
         0.06447    0.00089   -0.00929   -0.00683 
N2    3    0.504162    0.063397    0.340119    11.00000    0.04026    0.04943 = 
         0.05780    0.00203    0.00311    0.00268 
C1    1    0.602845    0.171612    0.647557    11.00000    0.05031    0.07314 = 
         0.08370   -0.00737   -0.01538   -0.01518 
AFIX  43 
H1    2    0.681647    0.187523    0.653549    11.00000   -1.20000 
AFIX   0 
C2    1    0.531575    0.188025    0.742780    11.00000    0.07325    0.07165 = 
         0.06691   -0.01609   -0.01591   -0.01201 
AFIX  43 
H2    2    0.561921    0.215638    0.810622    11.00000   -1.20000 
AFIX   0 
C3    1    0.413710    0.164337    0.741033    11.00000    0.06687    0.04719 = 
         0.05411   -0.00042   -0.00753   -0.00774 
C4    1    0.376152    0.123981    0.635446    11.00000    0.04987    0.04934 = 
         0.05061   -0.00125   -0.00308   -0.00893 
AFIX  43 
H4    2    0.298613    0.106140    0.629377    11.00000   -1.20000 
AFIX   0 
C5    1    0.450831    0.109808    0.539802    11.00000    0.04332    0.03987 = 
         0.04895    0.00413   -0.00613   -0.00425 
C6    1    0.416078    0.070684    0.421773    11.00000    0.04032    0.03952 = 
         0.04643    0.00721    0.00067    0.00035 
C7    1    0.301000    0.045862    0.392148    11.00000    0.04194    0.04817 = 
         0.04403    0.00075    0.00359   -0.00486 
AFIX  43 
H7    2    0.243145    0.051725    0.451057    11.00000   -1.20000 
AFIX   0 
C8    1    0.270129    0.012495    0.276732    11.00000    0.04593    0.04725 = 
         0.04233    0.00381   -0.00163   -0.00455 
C9    1    0.363492    0.001954    0.198264    11.00000    0.05576    0.07061 = 
         0.04928   -0.01148    0.00367   -0.00360 
AFIX  43 
H9    2    0.349485   -0.022835    0.122164    11.00000   -1.20000 
AFIX   0 
C10   1    0.475877    0.027424    0.230958    11.00000    0.04865    0.07239 = 
         0.05888   -0.00586    0.01336    0.00059 
AFIX  43 
H10   2    0.535823    0.019584    0.175245    11.00000   -1.20000 
AFIX   0 
C11   1    0.331807    0.184243    0.845910    11.00000    0.09046    0.07053 = 
         0.05393   -0.01944    0.00458   -0.01387 
C12   1    0.310808    0.261104    0.838592    11.00000    0.19370    0.07531 = 
         0.20755   -0.04701    0.11351   -0.02046 
AFIX 137 
H12A  2    0.386668    0.284587    0.841664    11.00000   -1.50000 
H12B  2    0.267186    0.275478    0.910028    11.00000   -1.50000 
H12C  2    0.265220    0.272114    0.759433    11.00000   -1.50000 
AFIX   0 
C13   1    0.393618    0.165920    0.977715    11.00000    0.16561    0.39360 = 
         0.05594    0.01335    0.00412    0.05585 
AFIX 137 
H13A  2    0.404884    0.116910    0.983408    11.00000   -1.50000 
H13B  2    0.344479    0.180853    1.044296    11.00000   -1.50000 
H13C  2    0.470241    0.188511    0.988070    11.00000   -1.50000 
AFIX   0 
C14   1    0.212091    0.148087    0.832653    11.00000    0.10924    0.11768 = 
         0.11233   -0.05358    0.05100   -0.03290 
AFIX 137 
H14A  2    0.166934    0.164081    0.756376    11.00000   -1.50000 
H14B  2    0.168503    0.157887    0.906632    11.00000   -1.50000 
H14C  2    0.224548    0.099255    0.826503    11.00000   -1.50000 
AFIX   0 
C15   1    0.140238   -0.007559    0.236368    11.00000    0.04520    0.06497 = 
         0.04457   -0.00160   -0.00462   -0.00750 
C16   1    0.064864   -0.014922    0.351267    11.00000    0.05559    0.14761 = 
         0.06727    0.00171    0.00133   -0.03732 
AFIX 137 
H16A  2    0.102620   -0.047126    0.411489    11.00000   -1.50000 
H16B  2   -0.013712   -0.031388    0.322625    11.00000   -1.50000 
H16C  2    0.058060    0.029094    0.392287    11.00000   -1.50000 
AFIX   0 
C17   1    0.133808   -0.075207    0.161990    11.00000    0.06579    0.11274 = 
         0.14387   -0.06518   -0.00594   -0.02027 
AFIX 137 
H17A  2    0.171526   -0.069647    0.082713    11.00000   -1.50000 
H17B  2    0.051267   -0.088046    0.143599    11.00000   -1.50000 
H17C  2    0.174576   -0.110587    0.212757    11.00000   -1.50000 
AFIX   0 
C18   1    0.087611    0.050708    0.152058    11.00000    0.06364    0.11585 = 
         0.11683    0.04300   -0.02765   -0.00729 
AFIX 137 
H18A  2    0.090843    0.092926    0.200340    11.00000   -1.50000 
H18B  2    0.005608    0.040262    0.124699    11.00000   -1.50000 
H18C  2    0.133186    0.055692    0.077950    11.00000   -1.50000 
AFIX   0 
C19   1    0.832747    0.207011    0.430323    11.00000    0.05922    0.06421 = 
         0.13574    0.01714   -0.00873   -0.00049 
C20   1    0.942470    0.228281    0.527979    11.00000    0.05545    0.08634 = 
         0.26024    0.01791   -0.00837   -0.03736 
AFIX  13 
H20   2    0.921801    0.224114    0.617509    11.00000   -1.20000 
AFIX   0 
C21   1    0.733081    0.089331    0.245572    11.00000    0.04967    0.08985 = 
         0.13493   -0.00849    0.02775   -0.00669 
AFIX  13 
H21   2    0.811462    0.112306    0.253762    11.00000   -1.20000 
AFIX   0 
HKLF 4 
  
REM  dm17400 in P2(1)/c 
REM R1 =  0.0433 for    2983 Fo > 4sig(Fo)  and  0.0680 for all    4201 data 
REM    278 parameters refined using      0 restraints 
  
END 
  
WGHT      0.0589      1.3617 
  
REM Instructions for potential hydrogen bonds 
EQIV $1 x, -y+1/2, z+1/2 
HTAB C1 O1_$1 
HTAB C1 O2 
HTAB C10 F3 
HTAB C10 F4 
  
REM Highest difference peak  0.380,  deepest hole -0.344,  1-sigma level  0.050 
Q1    1   1.0142  0.2246  0.3904  11.00000  0.05    0.38 
Q2    1   0.9698  0.1935  0.6035  11.00000  0.05    0.32 
Q3    1   1.0021  0.2595  0.3708  11.00000  0.05    0.29 
Q4    1   0.6792  0.0927  0.3213  11.00000  0.05    0.25 
Q5    1   0.8550  0.2319  0.3444  11.00000  0.05    0.23 
Q6    1   0.1952  0.2018  0.7547  11.00000  0.05    0.21 
Q7    1   0.8913  0.2640  0.5800  11.00000  0.05    0.21 
Q8    1   0.1118 -0.0644  0.3435  11.00000  0.05    0.21 
Q9    1   0.8037  0.1418  0.5214  11.00000  0.05    0.21 
Q10   1   0.7398  0.2499  0.4359  11.00000  0.05    0.21 
Q11   1   0.3372  0.1186  0.9241  11.00000  0.05    0.20 
Q12   1   0.2081  0.0020  0.2570  11.00000  0.05    0.20 
Q13   1   0.9127  0.2101  0.5085  11.00000  0.05    0.20 
Q14   1   0.3606  0.1258  0.9397  11.00000  0.05    0.19 
Q15   1   0.1358 -0.0289  0.0878  11.00000  0.05    0.19 
Q16   1   0.7067  0.0641  0.1576  11.00000  0.05    0.17 
Q17   1   0.2500  0.2333  0.7526  11.00000  0.05    0.16 
Q18   1   0.5862  0.1345  0.6017  11.00000  0.05    0.16 
Q19   1   0.0358 -0.0113  0.3547  11.00000  0.05    0.16 
Q20   1   0.5027  0.0430  0.3018  11.00000  0.05    0.16 
; 
_shelx_res_checksum   72709 
  
_shelx_hkl_file 
; 
   0   0   1    0.01    0.04 
   0   0   1   -0.07    0.04 
   0   0   1    0.00    0.04 
   0   0   2   47.18    0.88 
   0   0   2   47.25    0.85 
   0   0   2   47.98    0.86 
   0   0   3    0.00    0.12 
   0   0   3   -0.12    0.11 
   0   0   3   -0.11    0.13 
   0   0   4   71.78    1.36 
   0   0   4   73.45    1.35 
   0   0   4   72.80    1.39 
   0   0   5   -0.15    0.15 
   0   0   5    0.08    0.18 
   0   0   5    0.21    0.18 
   0   0   6    4.38    0.34 
   0   0   6    4.09    0.31 
   0   0   6    3.80    0.32 
   0   0   7   -0.15    0.21 
   0   0   7   -0.10    0.23 
   0   0   7   -0.15    0.23 
   0   0   8   28.81    0.90 
   0   0   8   29.66    0.88 
   0   0   8   30.40    0.88 
   0   0   9    0.04    0.28 
   0   0   9   -0.33    0.29 
   0   0   9   -0.14    0.24 
   0   0  10    1.24    0.36 
   0   0  10    1.89    0.35 
   0   0  11   -0.11    0.33 
   0   0  11   -0.14    0.29 
   0   0  12   -0.38    0.35 
   0   0  12    0.19    0.37 
   0   0  13    0.08    0.39 
   0   1   0   -0.05    0.01 
   0   1   0   -0.08    0.02 
   0  -1   0   -0.06    0.01 
   0  -1   0   -0.09    0.01 
   0   1   1  379.80    6.13 
   0   1   1  390.34    6.50 
   0   1   1  384.71    6.14 
   0  -1   1  377.14    6.44 
   0  -1   1  400.68    6.21 
   0  -1   1  391.03    6.18 
   0   1   2  299.42    4.69 
   0   1   2  289.73    4.70 
   0  -1   2  297.25    4.71 
   0  -1   2  290.61    4.91 
   0  -1   2  299.37    4.72 
   0   1   3   12.35    0.36 
   0   1   3   12.29    0.38 
   0   1   3   12.26    0.34 
   0  -1   3   11.80    0.37 
   0  -1   3   12.10    0.37 
   0  -1   3   12.07    0.36 
   0   1   4    1.17    0.18 
   0   1   4    0.64    0.16 
   0   1   4    1.05    0.17 
   0  -1   4    1.35    0.19 
   0  -1   4    0.98    0.19 
   0  -1   4    1.05    0.15 
   0   1   5  122.11    2.15 
   0   1   5  123.67    2.19 
   0   1   5  121.88    2.27 
   0  -1   5  121.91    2.24 
   0  -1   5  120.00    2.18 
   0  -1   5  123.65    2.20 
   0   1   6    9.81    0.44 
   0   1   6    9.95    0.43 
   0   1   6    9.37    0.45 
   0  -1   6   10.06    0.45 
   0  -1   6    9.71    0.42 
   0  -1   6    8.89    0.45 
   0   1   7    0.28    0.25 
   0   1   7    0.49    0.24 
   0   1   7    0.13    0.23 
   0  -1   7    0.28    0.25 
   0  -1   7    0.04    0.21 
   0  -1   7    0.22    0.26 
   0   1   8    2.52    0.36 
   0   1   8    2.51    0.34 
   0   1   8    3.01    0.37 
   0  -1   8    3.15    0.39 
   0  -1   8    2.26    0.38 
   0  -1   8    2.84    0.34 
   0   1   9    1.47    0.33 
   0   1   9    1.46    0.33 
   0   1   9    1.39    0.35 
   0  -1   9    1.55    0.35 
   0  -1   9    1.23    0.31 
   0   1  10    0.88    0.32 
   0   1  10    0.61    0.32 
   0  -1  10    1.04    0.33 
   0  -1  10    1.34    0.36 
   0   1  11    0.07    0.33 
   0   1  11    0.04    0.32 
   0  -1  11   -0.18    0.28 
   0  -1  11   -0.06    0.34 
   0   1  12    1.01    0.40 
   0   1  12    1.25    0.43 
   0  -1  12    1.50    0.43 
   0   1  13    0.21    0.40 
   0  -1  13    0.17    0.40 
   0  -2   0   49.81    0.83 
   0  -2   0   49.51    0.87 
   0   2   1   54.55    0.90 
   0   2   1   54.29    0.99 
   0  -2   1   54.08    0.94 
   0  -2   1   53.39    0.96 
   0   2   2  465.04    7.35 
   0   2   2  469.38    7.76 
   0  -2   2  474.20    7.37 
   0  -2   2  464.88    7.37 
   0  -2   2  450.82    7.76 
   0   2   3  163.00    2.73 
   0   2   3  168.59    2.70 
   0   2   3  163.82    2.88 
   0  -2   3  163.22    2.82 
   0  -2   3  165.41    2.75 
   0  -2   3  165.07    2.76 
   0   2   4   21.39    0.54 
   0   2   4   21.14    0.52 
   0   2   4   21.06    0.56 
   0  -2   4   21.08    0.52 
   0  -2   4   20.32    0.56 
   0  -2   4   20.52    0.55 
   0   2   5    6.62    0.35 
   0   2   5    6.75    0.33 
   0   2   5    6.06    0.33 
   0  -2   5    7.14    0.35 
   0  -2   5    7.20    0.38 
   0  -2   5    6.68    0.35 
   0   2   6   19.71    0.65 
   0   2   6   21.48    0.61 
   0   2   6   20.59    0.63 
   0  -2   6   21.75    0.66 
   0  -2   6   20.32    0.60 
   0  -2   6   19.33    0.65 
   0   2   7   55.38    1.28 
   0   2   7   53.70    1.19 
   0   2   7   53.74    1.24 
   0  -2   7   55.07    1.22 
   0  -2   7   53.80    1.25 
   0  -2   7   55.18    1.26 
   0   2   8    0.51    0.30 
   0   2   8    0.23    0.27 
   0   2   8    0.51    0.29 
   0  -2   8    0.95    0.32 
   0  -2   8    0.35    0.29 
   0  -2   8    0.86    0.27 
   0   2   9    8.28    0.53 
   0   2   9    9.96    0.59 
   0   2   9    9.52    0.56 
   0  -2   9    9.71    0.54 
   0  -2   9    8.97    0.57 
   0   2  10    0.71    0.33 
   0   2  10    0.77    0.35 
   0   2  10    0.56    0.31 
   0  -2  10    0.44    0.32 
   0  -2  10    0.97    0.30 
   0   2  11    2.22    0.43 
   0   2  11    1.49    0.39 
   0  -2  11    1.46    0.37 
   0  -2  11    1.86    0.44 
   0   2  12    0.27    0.37 
   0   2  12   -0.26    0.34 
   0  -2  12    0.13    0.38 
   0   2  13    0.20    0.41 
   0  -2  13    0.63    0.42 
   0  -3   0    0.10    0.08 
   0  -3   0    0.01    0.08 
   0   3   1  199.77    3.24 
   0   3   1  207.19    3.46 
   0  -3  -1  199.59    3.26 
   0  -3   1  207.61    3.29 
   0  -3  -1  205.01    3.45 
   0  -3   1  206.89    3.42 
   0   3   2   27.37    0.62 
   0   3   2   26.63    0.52 
   0  -3   2   26.94    0.57 
   0  -3   2   27.24    0.60 
   0   3   3    0.88    0.16 
   0   3   3    0.71    0.13 
   0  -3   3    0.98    0.14 
   0  -3   3    0.92    0.17 
   0  -3   3    1.04    0.18 
   0   3   4   48.23    1.05 
   0   3   4   49.51    0.94 
   0   3   4   48.51    0.98 
   0  -3   4   49.14    1.02 
   0  -3   4   49.35    0.98 
   0  -3   4   48.41    1.02 
   0   3   5    0.31    0.18 
   0   3   5    0.38    0.18 
   0   3   5    0.49    0.19 
   0  -3   5    0.30    0.16 
   0  -3   5    0.35    0.20 
   0  -3   5    0.36    0.20 
   0   3   6   22.67    0.71 
   0   3   6   21.94    0.61 
   0   3   6   22.53    0.65 
   0  -3   6   23.55    0.71 
   0  -3   6   21.68    0.69 
   0  -3   6   21.97    0.63 
   0   3   7    7.95    0.42 
   0   3   7    7.47    0.50 
   0   3   7    7.23    0.44 
   0  -3   7    7.76    0.45 
   0  -3   7    7.75    0.50 
   0   3   8   16.21    0.66 
   0   3   8   16.91    0.63 
   0   3   8   18.16    0.73 
   0  -3   8   18.72    0.67 
   0  -3   8   18.06    0.72 
   0   3   9    2.66    0.39 
   0   3   9    2.70    0.37 
   0   3   9    3.12    0.39 
   0  -3   9    3.45    0.43 
   0  -3   9    2.79    0.35 
   0   3  10   -0.55    0.28 
   0   3  10   -0.09    0.29 
   0   3  10   -0.06    0.29 
   0  -3  10    0.02    0.27 
   0  -3  10    0.13    0.31 
   0   3  11    0.41    0.36 
   0   3  11    0.03    0.35 
   0  -3  11    0.60    0.32 
   0  -3  11    0.64    0.38 
   0   3  12    1.43    0.42 
   0  -3  12    1.22    0.43 
   0   3  13   -0.19    0.38 
   0  -3 -13    0.55    0.43 
   0  -3  13    0.17    0.41 
   0  -4   0   55.34    0.97 
   0  -4   0   54.79    1.02 
   0  -4  -1  641.98   10.47 
   0  -4   1  688.50   10.58 
   0  -4  -1  667.57   11.05 
   0  -4   1  647.97   11.01 
   0   4   2  288.54    4.85 
   0   4   2  284.33    4.53 
   0  -4   2  286.19    4.62 
   0  -4   2  282.79    4.79 
   0   4   3    0.24    0.11 
   0   4   3    0.00    0.14 
   0  -4   3    0.34    0.16 
   0  -4   3    0.21    0.12 
   0   4   4  143.67    2.62 
   0   4   4  145.86    2.40 
   0  -4   4  141.74    2.51 
   0  -4   4  140.12    2.51 
   0   4   5    2.51    0.27 
   0   4   5    2.68    0.23 
   0  -4   5    2.59    0.23 
   0  -4   5    2.58    0.27 
   0   4   6    3.57    0.29 
   0   4   6    3.99    0.36 
   0  -4   6    3.84    0.29 
   0  -4   6    3.49    0.34 
   0   4   7   16.81    0.62 
   0   4   7   17.62    0.59 
   0   4   7   18.23    0.70 
   0  -4   7   17.48    0.60 
   0  -4   7   17.15    0.68 
   0   4   8    6.01    0.43 
   0   4   8    6.38    0.47 
   0   4   8    6.26    0.50 
   0  -4   8    6.27    0.42 
   0  -4   8    5.38    0.48 
   0   4   9    1.23    0.33 
   0   4   9    1.23    0.35 
   0  -4   9    1.13    0.35 
   0  -4   9    1.31    0.30 
   0   4  10   -0.10    0.29 
   0   4  10   -0.31    0.27 
   0  -4  10    0.05    0.30 
   0  -4  10    0.10    0.27 
   0   4  11    0.13    0.34 
   0  -4  11   -0.37    0.35 
   0   4  12   -0.01    0.37 
   0  -4  12    0.06    0.39 
   0   4  13   -0.05    0.40 
   0  -4 -13    0.02    0.45 
   0  -4  13   -0.06    0.42 
   0  -5   0   -0.26    0.14 
   0  -5   0    0.19    0.14 
   0  -5  -1  107.61    1.82 
   0  -5   1  107.43    1.91 
   0  -5  -1  107.32    1.94 
   0  -5   1  109.92    1.85 
   0   5   2   48.86    0.87 
   0   5   2   49.60    1.03 
   0  -5   2   48.92    0.97 
   0  -5   2   48.32    0.96 
   0  -5  -2   48.73    0.92 
   0  -5  -2   49.99    1.03 
   0   5   3    0.98    0.18 
   0   5   3    1.14    0.13 
   0  -5   3    0.97    0.19 
   0  -5   3    0.93    0.16 
   0   5   4    0.16    0.17 
   0   5   4    0.56    0.15 
   0  -5   4    0.41    0.16 
   0  -5   4    0.73    0.20 
   0   5   5   31.45    0.71 
   0   5   5   29.93    0.85 
   0  -5   5   32.45    0.83 
   0  -5   5   31.16    0.74 
   0   5   6    0.88    0.24 
   0   5   6    0.85    0.21 
   0  -5   6    0.88    0.27 
   0  -5   6    0.90    0.20 
   0   5   7    1.43    0.32 
   0   5   7    0.97    0.26 
   0  -5   7    1.10    0.24 
   0  -5   7    1.02    0.30 
   0   5   8    0.01    0.29 
   0   5   8    0.01    0.26 
   0  -5   8    0.61    0.33 
   0  -5   8    0.06    0.24 
   0   5   9    3.99    0.44 
   0   5   9    2.30    0.35 
   0  -5   9    3.01    0.43 
   0  -5   9    2.51    0.34 
   0   5  10    0.00    0.30 
   0   5  10   -0.41    0.31 
   0  -5  10   -0.09    0.28 
   0  -5  10   -0.06    0.33 
   0   5  11    0.12    0.36 
   0   5  11   -0.01    0.35 
   0  -5  11    0.69    0.40 
   0   5  12    0.24    0.42 
   0  -5  12   -0.05    0.39 
   0  -5 -12    1.03    0.43 
   0  -5  13    0.42    0.43 
   0  -5 -13    0.24    0.45 
   0  -6   0    0.53    0.16 
   0  -6   0    0.72    0.16 
   0  -6  -1   11.81    0.43 
   0  -6   1   11.92    0.39 
   0  -6   1   12.60    0.41 
   0  -6  -1   12.01    0.38 
   0   6   2   64.15    1.11 
   0  -6   2   64.67    1.23 
   0  -6  -2   63.69    1.27 
   0  -6   2   62.19    1.21 
   0  -6  -2   63.52    1.17 
   0   6   3   19.33    0.44 
   0   6   3   19.82    0.59 
   0  -6  -3   19.60    0.58 
   0  -6  -3   20.22    0.53 
   0  -6   3   19.81    0.55 
   0  -6   3   19.68    0.57 
   0   6   4  243.14    4.30 
   0   6   4  242.98    3.94 
   0  -6   4  242.59    4.16 
   0  -6   4  241.76    4.11 
   0   6   5    9.82    0.51 
   0   6   5    9.55    0.35 
   0  -6   5   10.04    0.48 
   0  -6   5   10.08    0.41 
   0   6   6    0.30    0.23 
   0   6   6    0.30    0.20 
   0  -6   6    0.03    0.25 
   0  -6   6    0.28    0.18 
   0   6   7   25.47    0.70 
   0   6   7   27.58    0.89 
   0  -6   7   24.54    0.82 
   0  -6   7   24.69    0.72 
   0   6   8    0.09    0.30 
   0   6   8    0.20    0.25 
   0  -6   8    0.49    0.31 
   0  -6   8    0.72    0.25 
   0   6   9    0.05    0.31 
   0   6   9    0.25    0.27 
   0  -6   9    0.28    0.33 
   0  -6   9    0.10    0.26 
   0   6  10    2.11    0.37 
   0   6  10    1.36    0.40 
   0  -6  10    2.99    0.47 
   0   6  11    0.52    0.39 
   0  -6 -11    0.60    0.40 
   0  -6  11   -0.34    0.36 
   0   6  12   -0.31    0.38 
   0  -6  12    0.52    0.39 
   0  -6 -12    0.93    0.44 
   0  -6 -13    0.99    0.49 
   0  -6  13   -0.19    0.44 
   0  -7   0   -0.38    0.14 
   0  -7   0   -0.21    0.14 
   0  -7  -1    1.17    0.18 
   0  -7   1    1.06    0.19 
   0  -7  -1    1.02    0.18 
   0  -7   1    0.92    0.17 
   0   7   2   99.06    1.69 
   0  -7   2  100.71    1.83 
   0  -7   2   99.67    1.81 
   0  -7  -2  100.39    1.89 
   0  -7  -2   98.09    1.75 
   0   7   3   17.35    0.42 
   0  -7   3   16.78    0.54 
   0  -7   3   18.02    0.55 
   0  -7  -3   17.18    0.59 
   0  -7  -3   15.91    0.48 
   0   7   4    4.08    0.35 
   0   7   4    3.80    0.25 
   0  -7  -4    3.63    0.34 
   0  -7   4    4.01    0.28 
   0  -7   4    4.07    0.32 
   0   7   5    0.24    0.16 
   0   7   5    0.08    0.21 
   0  -7   5   -0.17    0.17 
   0  -7   5   -0.05    0.20 
   0   7   6   16.89    0.50 
   0   7   6   15.57    0.68 
   0  -7   6   15.71    0.63 
   0  -7   6   17.00    0.55 
   0   7   7    2.00    0.35 
   0   7   7    2.21    0.29 
   0  -7   7    1.77    0.35 
   0  -7   7    2.42    0.30 
   0   7   8   10.35    0.67 
   0   7   8   12.08    0.52 
   0  -7   8   11.58    0.54 
   0  -7   8   10.26    0.61 
   0   7   9    0.12    0.33 
   0   7   9   -0.40    0.24 
   0  -7   9    0.63    0.35 
   0  -7   9   -0.09    0.23 
   0   7  10   -0.28    0.34 
   0   7  10   -0.04    0.30 
   0  -7  10   -0.11    0.32 
   0  -7 -10   -0.22    0.36 
   0   7  11    0.39    0.41 
   0  -7 -11    0.97    0.43 
   0  -7  11    0.67    0.38 
   0  -7  12   -0.04    0.41 
   0  -7 -12    0.43    0.43 
   0  -8   0  133.55    2.29 
   0  -8   0  131.67    2.39 
   0  -8   1   59.77    1.20 
   0  -8  -1   59.68    1.14 
   0  -8  -1   57.40    1.22 
   0  -8   1   59.67    1.17 
   0   8   2    2.67    0.19 
   0  -8   2    2.27    0.24 
   0  -8  -2    2.85    0.24 
   0  -8  -2    2.78    0.28 
   0  -8   2    2.61    0.25 
   0   8   3   36.02    0.73 
   0  -8   3   35.97    0.87 
   0  -8  -3   36.34    0.82 
   0  -8   3   35.65    0.86 
   0  -8  -3   37.63    0.92 
   0   8   4    8.11    0.31 
   0  -8   4    7.74    0.42 
   0  -8  -4    6.65    0.45 
   0  -8  -4    8.10    0.42 
   0  -8   4    8.29    0.45 
   0   8   5    8.29    0.35 
   0   8   5    8.10    0.50 
   0  -8   5    8.09    0.45 
   0  -8   5    8.65    0.42 
   0  -8  -5    8.33    0.49 
   0   8   6    8.92    0.38 
   0   8   6    8.66    0.54 
   0  -8   6    7.93    0.49 
   0  -8  -6    9.27    0.56 
   0  -8   6    8.50    0.44 
   0   8   7   11.45    0.67 
   0   8   7   11.81    0.47 
   0  -8   7   10.91    0.63 
   0  -8  -7   11.22    0.70 
   0  -8   7   10.30    0.51 
   0   8   8    1.57    0.29 
   0   8   8    0.72    0.33 
   0  -8   8    1.10    0.27 
   0  -8  -8    1.41    0.38 
   0  -8   8    1.38    0.37 
   0   8   9    0.00    0.30 
   0   8   9    0.27    0.25 
   0  -8   9    0.32    0.36 
   0  -8  -9    0.03    0.35 
   0   8  10    0.71    0.38 
   0  -8 -10    0.77    0.41 
   0  -8  10    0.53    0.39 
   0  -8 -11    0.43    0.42 
   0  -8  11    0.51    0.42 
   0  -8 -12    1.95    0.52 
   0  -8  12    2.88    0.55 
   0  -9   0    0.19    0.18 
   0  -9   0    0.01    0.17 
   0  -9  -1   63.33    1.32 
   0  -9   1   64.24    1.29 
   0  -9  -1   64.43    1.23 
   0  -9   1   62.74    1.27 
   0  -9  -2   12.42    0.44 
   0  -9  -2   11.64    0.52 
   0  -9   2   13.51    0.49 
   0  -9   2   13.26    0.51 
   0   9   3   13.34    0.40 
   0  -9   3   13.04    0.53 
   0  -9   3   12.60    0.51 
   0  -9  -3   14.16    0.49 
   0  -9  -3   13.35    0.57 
   0   9   4   -0.07    0.14 
   0  -9  -4    0.18    0.21 
   0  -9  -4    0.17    0.23 
   0  -9   4   -0.10    0.22 
   0  -9   4   -0.02    0.23 
   0   9   5   30.89    0.69 
   0  -9  -5   30.07    0.82 
   0  -9   5   31.32    0.80 
   0  -9  -5   31.67    0.93 
   0   9   6    0.02    0.19 
   0  -9  -6    0.38    0.30 
   0  -9   6   -0.16    0.26 
   0  -9   6    0.06    0.22 
   0   9   7    0.61    0.23 
   0   9   7    0.36    0.35 
   0  -9  -7    0.87    0.36 
   0  -9   7    0.94    0.32 
   0  -9   7    0.84    0.26 
   0   9   8    0.90    0.26 
   0   9   8    1.23    0.36 
   0  -9  -8    0.63    0.36 
   0  -9   8    1.12    0.37 
   0  -9   9    0.77    0.40 
   0  -9  -9    0.95    0.38 
   0  -9  10    0.04    0.38 
   0  -9 -10    0.22    0.41 
   0  -9 -11    0.35    0.43 
   0  -9  11    0.33    0.38 
   0  -9 -12    0.40    0.45 
   0  -9  12    0.68    0.47 
   0 -10   0   88.50    1.74 
   0 -10   0   88.23    1.66 
   0 -10   1   94.00    1.75 
   0 -10  -1   92.11    1.70 
   0 -10  -1   90.75    1.81 
   0 -10   1   91.47    1.79 
   0 -10  -2    3.15    0.33 
   0 -10   2    3.86    0.33 
   0 -10   2    3.65    0.32 
   0 -10  -2    3.92    0.29 
   0  10   3    4.16    0.29 
   0 -10   3    3.90    0.34 
   0 -10  -3    3.48    0.36 
   0 -10   3    3.62    0.33 
   0 -10  -3    4.62    0.33 
   0  10   4    0.15    0.16 
   0 -10   4   -0.41    0.23 
   0 -10  -4    0.53    0.27 
   0 -10   4   -0.03    0.25 
   0 -10  -4   -0.20    0.22 
   0  10   5    0.89    0.19 
   0 -10  -5    1.01    0.29 
   0 -10  -5    1.25    0.32 
   0 -10   5    1.63    0.34 
   0 -10   5    1.02    0.26 
   0  10   6   12.85    0.46 
   0 -10   6   13.68    0.68 
   0 -10  -6   14.03    0.62 
   0 -10   6   13.37    0.55 
   0 -10  -6   13.09    0.73 
   0  10   7   10.63    0.45 
   0 -10   7   10.50    0.65 
   0 -10  -7   10.78    0.68 
   0 -10   7   11.04    0.52 
   0 -10   8    2.47    0.41 
   0 -10  -8    2.63    0.44 
   0 -10  -9    0.53    0.40 
   0 -10   9    0.13    0.36 
   0 -10 -10    0.63    0.39 
   0 -10  10    0.86    0.43 
   0 -10 -11    0.56    0.40 
   0 -10  11    0.55    0.44 
   0 -10 -12    0.89    0.49 
   0 -10  12    0.27    0.48 
   0 -11   0   -0.13    0.22 
   0 -11   0    0.06    0.21 
   0 -11  -1    2.51    0.28 
   0 -11   1    2.32    0.30 
   0 -11   1    3.02    0.30 
   0 -11  -1    2.64    0.32 
   0 -11   2    0.76    0.25 
   0 -11  -2    0.15    0.25 
   0 -11  -2    0.35    0.21 
   0 -11   2    0.35    0.25 
   0  11   3   -0.15    0.15 
   0 -11  -3    0.03    0.22 
   0 -11   3   -0.12    0.23 
   0 -11  -3   -0.36    0.22 
   0 -11   3    0.39    0.27 
   0  11   4    7.72    0.35 
   0 -11  -4    6.94    0.51 
   0 -11   4    7.82    0.56 
   0 -11   4    8.14    0.50 
   0 -11  -4    7.72    0.47 
   0  11   5    2.48    0.23 
   0 -11   5    2.42    0.32 
   0 -11  -5    2.14    0.39 
   0 -11   5    1.56    0.36 
   0 -11  -5    2.98    0.35 
   0  11   6    8.88    0.42 
   0 -11   6    9.35    0.61 
   0 -11   6    8.26    0.50 
   0 -11  -6    9.79    0.70 
   0 -11  -6    8.29    0.58 
   0 -11  -7   -0.10    0.30 
   0 -11   7    0.39    0.34 
   0 -11  -7    0.45    0.35 
   0 -11  -8   12.22    0.78 
   0 -11   8   13.56    0.76 
   0 -11  -8   12.29    0.67 
   0 -11   9    0.51    0.39 
   0 -11  -9    0.78    0.43 
   0 -11 -10    0.34    0.43 
   0 -11  10    0.33    0.38 
   0 -11 -11    0.22    0.44 
   0 -11  11    0.47    0.45 
   0 -11  12    0.73    0.50 
   0 -11 -12    0.31    0.48 
   0 -12   0    0.92    0.25 
   0 -12   0    0.94    0.27 
   0 -12   1    9.11    0.46 
   0 -12  -1    8.02    0.53 
   0 -12  -1    8.10    0.44 
   0 -12   1    8.85    0.50 
   0 -12  -2   51.77    1.12 
   0 -12  -2   50.04    1.23 
   0 -12   2   50.96    1.19 
   0 -12   2   50.72    1.20 
   0  12   3    6.10    0.35 
   0 -12  -3    6.37    0.41 
   0 -12   3    6.23    0.43 
   0 -12   3    6.18    0.45 
   0 -12  -3    5.65    0.47 
   0  12   4   15.55    0.48 
   0 -12  -4   16.70    0.72 
   0 -12   4   15.75    0.67 
   0 -12   4   15.99    0.68 
   0 -12  -4   14.97    0.61 
   0  12   5    0.20    0.18 
   0 -12   5    0.01    0.28 
   0 -12  -5   -0.08    0.28 
   0 -12   5    0.15    0.29 
   0 -12  -5    0.17    0.34 
   0 -12   6    0.56    0.29 
   0 -12  -6    0.94    0.37 
   0 -12   6    0.78    0.37 
   0 -12  -6    0.80    0.33 
   0 -12   7   13.91    0.75 
   0 -12  -7   14.46    0.68 
   0 -12  -7   14.51    0.76 
   0 -12  -8    0.45    0.33 
   0 -12   8   -0.30    0.35 
   0 -12  -8   -0.31    0.37 
   0 -12  -9   -0.03    0.35 
   0 -12   9    0.44    0.41 
   0 -12  -9    0.89    0.44 
   0 -12  10   -0.01    0.39 
   0 -12 -10    0.59    0.45 
   0 -12  11    1.73    0.53 
   0 -12 -11    1.41    0.51 
   0 -13   0   -0.18    0.27 
   0 -13   0    0.21    0.25 
   0 -13  -1   14.68    0.66 
   0 -13   1   15.71    0.69 
   0 -13   1   13.89    0.58 
   0 -13  -1   14.33    0.59 
   0 -13  -2    2.91    0.33 
   0 -13   2    2.23    0.34 
   0 -13  -2    2.59    0.37 
   0 -13   2    3.03    0.38 
   0  13   3    2.31    0.26 
   0 -13   3    3.39    0.40 
   0 -13   3    2.12    0.39 
   0 -13  -3    2.27    0.33 
   0 -13  -3    2.03    0.38 
   0  13   4    0.16    0.19 
   0 -13   4   -0.05    0.32 
   0 -13  -4    0.12    0.28 
   0 -13   4    0.01    0.31 
   0 -13  -4    0.00    0.34 
   0 -13  -5   18.96    0.81 
   0 -13  -5   17.84    0.70 
   0 -13   5   18.47    0.75 
   0 -13   5   17.46    0.77 
   0 -13  -6    0.56    0.37 
   0 -13  -6    1.46    0.35 
   0 -13   6    1.26    0.30 
   0 -13   6    0.90    0.35 
   0 -13  -7   -0.10    0.35 
   0 -13   7    0.15    0.36 
   0 -13  -7    0.06    0.31 
   0 -13  -8    0.22    0.34 
   0 -13   8   -0.18    0.33 
   0 -13  -8    0.56    0.42 
   0 -13   9    3.32    0.54 
   0 -13  -9    2.52    0.52 
   0 -13 -10    0.34    0.42 
   0 -13  10    0.63    0.46 
   0 -13 -11    0.23    0.49 
   0 -13  11    0.44    0.50 
   0 -14   0   29.09    0.93 
   0 -14   0   31.09    0.87 
   0 -14  -1    0.37    0.27 
   0 -14   1    0.59    0.30 
   0 -14  -1   -0.06    0.32 
   0 -14   1    0.80    0.33 
   0 -14   2    0.29    0.33 
   0 -14  -2   -0.10    0.26 
   0 -14   2    0.11    0.29 
   0 -14  -2   -0.12    0.33 
   0  14   3    6.93    0.42 
   0 -14   3    6.56    0.50 
   0 -14   3    7.62    0.52 
   0 -14  -3    6.59    0.47 
   0 -14  -3    7.48    0.57 
   0  14   4   27.22    0.71 
   0 -14   4   27.43    0.93 
   0 -14  -4   28.62    1.02 
   0 -14  -4   28.98    0.86 
   0 -14   4   28.24    0.95 
   0 -14  -5    1.31    0.34 
   0 -14  -5    0.84    0.38 
   0 -14   5    1.44    0.37 
   0 -14   5    0.92    0.34 
   0 -14  -6    2.76    0.45 
   0 -14  -6    2.94    0.39 
   0 -14   6    3.96    0.47 
   0 -14  -7    1.29    0.41 
   0 -14  -7    1.51    0.37 
   0 -14   7    0.68    0.41 
   0 -14   8    6.01    0.62 
   0 -14  -8    5.17    0.59 
   0 -14  -9    0.25    0.44 
   0 -14   9    0.72    0.45 
   0 -14 -10   -0.47    0.44 
   0 -14  10    0.71    0.47 
   0 -14  11    0.82    0.48 
   0 -14 -11    0.07    0.48 
   0 -15   0   -0.01    0.29 
   0 -15   0    0.08    0.32 
   0 -15  -1    4.96    0.43 
   0 -15  -1    3.74    0.45 
   0 -15   1    4.03    0.41 
   0 -15   1    4.11    0.45 
   0 -15   2   10.37    0.64 
   0 -15  -2    8.46    0.52 
   0 -15  -2    8.89    0.65 
   0 -15   2    8.17    0.55 
   0  15   3    2.05    0.29 
   0 -15  -3    1.83    0.35 
   0 -15   3    1.97    0.41 
   0 -15  -3    2.52    0.44 
   0 -15   3    1.41    0.37 
   0 -15  -4   -0.16    0.37 
   0 -15  -4    0.53    0.32 
   0 -15   4    0.75    0.36 
   0 -15   4    0.26    0.36 
   0 -15   5    0.69    0.36 
   0 -15  -5    0.58    0.37 
   0 -15   5    0.24    0.34 
   0 -15  -5    0.32    0.33 
   0 -15  -6   10.02    0.74 
   0 -15  -6    8.17    0.56 
   0 -15   6   10.13    0.69 
   0 -15  -7    0.95    0.36 
   0 -15   7    0.57    0.41 
   0 -15  -7    0.72    0.43 
   0 -15  -8    1.37    0.48 
   0 -15   8    1.45    0.48 
   0 -15   9    0.60    0.46 
   0 -15  -9    0.46    0.45 
   0 -15 -10   -0.18    0.46 
   0 -15  10   -0.49    0.43 
   0 -16   0    5.27    0.50 
   0 -16   0    6.04    0.47 
   0 -16   1    4.04    0.45 
   0 -16  -1    4.93    0.45 
   0 -16   1    4.30    0.49 
   0 -16  -1    4.49    0.49 
   0 -16  -2    0.58    0.31 
   0 -16   2    0.89    0.37 
   0 -16   2   -0.27    0.30 
   0 -16  -2   -0.50    0.33 
   0 -16   3   17.44    0.75 
   0 -16   3   16.96    0.81 
   0 -16  -3   16.44    0.82 
   0 -16  -3   17.01    0.73 
   0 -16  -4    3.25    0.49 
   0 -16   4    3.20    0.46 
   0 -16   4    3.33    0.48 
   0 -16  -4    3.27    0.41 
   0 -16  -5    7.79    0.53 
   0 -16  -5    7.42    0.61 
   0 -16   5    7.54    0.62 
   0 -16  -6   -0.10    0.39 
   0 -16   6    0.55    0.37 
   0 -16  -6    0.63    0.36 
   0 -16  -7    3.84    0.56 
   0 -16   7    3.59    0.52 
   0 -16  -8    0.18    0.40 
   0 -16   8   -0.37    0.39 
   0 -16  -9    0.62    0.48 
   0 -16   9   -0.19    0.43 
   0 -16 -10    0.63    0.48 
   0 -16  10   -0.23    0.46 
   0 -17   0    0.00    0.36 
   0 -17   0    0.25    0.30 
   0 -17  -1   12.99    0.69 
   0 -17   1   12.65    0.72 
   0 -17   1   12.50    0.66 
   0 -17  -1   11.92    0.72 
   0 -17  -2    2.98    0.46 
   0 -17   2    3.31    0.43 
   0 -17  -2    4.10    0.43 
   0 -17   2    3.53    0.47 
   0 -17   3    5.30    0.53 
   0 -17  -3    3.85    0.50 
   0 -17  -3    4.87    0.46 
   0 -17   3    5.19    0.52 
   0 -17  -4    3.00    0.41 
   0 -17   4    2.47    0.47 
   0 -17   4    3.49    0.48 
   0 -17  -5    1.55    0.46 
   0 -17   5    1.51    0.42 
   0 -17  -5    1.73    0.38 
   0 -17  -6    2.45    0.50 
   0 -17   6    3.00    0.51 
   0 -17   7   -0.27    0.40 
   0 -17  -7    0.68    0.42 
   0 -17  -8    0.45    0.45 
   0 -17   8    0.55    0.45 
   0 -17  -9    0.20    0.43 
   0 -17   9   -0.06    0.46 
   0 -18   0   17.03    0.71 
   0 -18   0   16.94    0.81 
   0 -18   1    0.55    0.37 
   0 -18   1    0.18    0.31 
   0 -18  -1    0.50    0.37 
   0 -18  -1    0.25    0.30 
   0 -18   2   -0.13    0.33 
   0 -18  -2    0.38    0.33 
   0 -18  -2    0.68    0.38 
   0 -18   2   -0.11    0.38 
   0 -18   3    3.44    0.48 
   0 -18   3    3.79    0.51 
   0 -18  -3    3.30    0.50 
   0 -18  -3    3.75    0.44 
   0 -18  -4    4.00    0.52 
   0 -18  -4    4.79    0.48 
   0 -18   4    4.20    0.52 
   0 -18   5    0.12    0.39 
   0 -18  -5   -0.23    0.33 
   0 -18  -5    0.27    0.41 
   0 -18   6    0.64    0.43 
   0 -18  -6    1.33    0.43 
   0 -18  -7    0.90    0.46 
   0 -18   7    0.90    0.47 
   0 -18   8    0.69    0.44 
   0 -18  -8    1.00    0.45 
   0 -18   9    0.70    0.51 
   0 -18  -9    2.22    0.57 
   0 -19   0    0.13    0.37 
   0 -19   0   -0.36    0.32 
   0 -19  -1    4.37    0.47 
   0 -19   1    4.12    0.47 
   0 -19  -1    4.22    0.53 
   0 -19   1    4.19    0.53 
   0 -19  -2   -0.17    0.31 
   0 -19   2    0.65    0.36 
   0 -19   2    0.27    0.39 
   0 -19  -2    0.24    0.39 
   0 -19  -3    0.28    0.36 
   0 -19   3    1.34    0.41 
   0 -19   3    0.25    0.43 
   0 -19  -3    0.50    0.41 
   0 -19  -4    1.19    0.44 
   0 -19   4    0.61    0.40 
   0 -19  -4    0.00    0.34 
   0 -19   5    2.51    0.50 
   0 -19  -5    2.90    0.50 
   0 -19  -6    0.05    0.43 
   0 -19   6   -0.31    0.36 
   0 -19   7    0.15    0.44 
   0 -19  -7   -0.21    0.42 
   0 -19  -8    2.20    0.56 
   0 -19   8    0.75    0.49 
   0 -20   0    1.07    0.38 
   0 -20   0    0.56    0.44 
   0 -20  -1    3.11    0.44 
   0 -20  -1    2.59    0.49 
   0 -20   1    3.39    0.50 
   0 -20   1    2.27    0.43 
   0 -20   2    0.02    0.43 
   0 -20  -2    0.19    0.33 
   0 -20   2   -0.41    0.36 
   0 -20  -2   -0.37    0.38 
   0 -20  -3    4.61    0.55 
   0 -20  -3    5.68    0.53 
   0 -20   3    4.43    0.55 
   0 -20  -4    1.16    0.45 
   0 -20   4    0.85    0.43 
   0 -20   5   -0.26    0.39 
   0 -20  -5    0.03    0.42 
   0 -20   6   -0.49    0.41 
   0 -20  -6    0.02    0.42 
   0 -20  -7    0.94    0.49 
   0 -20   7    0.61    0.47 
   0 -20   8   -0.10    0.46 
   0 -20  -8    0.17    0.44 
   0 -21   0   -0.26    0.33 
   0 -21   0   -0.43    0.43 
   0 -21  -1    1.19    0.45 
   0 -21   1    0.60    0.38 
   0 -21   1    0.48    0.43 
   0 -21  -1    1.05    0.37 
   0 -21   2    6.75    0.65 
   0 -21  -2    7.33    0.59 
   0 -21  -2    7.15    0.67 
   0 -21   2    7.48    0.63 
   0 -21  -3    0.01    0.35 
   0 -21   3    0.37    0.40 
   0 -21  -3    0.57    0.44 
   0 -21   4   -0.04    0.41 
   0 -21  -4    0.01    0.42 
   0 -21   5    0.12    0.42 
   0 -21  -5    0.81    0.45 
   0 -21  -6    0.48    0.43 
   0 -21   6    1.05    0.48 
   0 -21   7   -0.05    0.46 
   0 -21  -7    0.33    0.48 
   0 -22   0    3.95    0.60 
   0 -22   0    5.07    0.54 
   0 -22   1    2.87    0.48 
   0 -22  -1    2.99    0.54 
   0 -22  -1    2.63    0.46 
   0 -22   1    2.68    0.55 
   0 -22  -2   -0.24    0.34 
   0 -22   2    0.30    0.39 
   0 -22  -2    0.10    0.43 
   0 -22   3    0.32    0.42 
   0 -22  -3    0.72    0.46 
   0 -22  -4    0.88    0.48 
   0 -22   4    0.39    0.44 
   0 -22  -5    1.15    0.47 
   0 -22   5    0.91    0.46 
   0 -22   6    0.37    0.48 
   0 -22  -6    0.93    0.51 
   0 -23   0   -0.60    0.35 
   0 -23   0    0.52    0.48 
   0 -23  -1    2.32    0.54 
   0 -23  -1    2.55    0.47 
   0 -23   1    3.37    0.59 
   0 -23   1    2.19    0.46 
   0 -23   2   -1.04    0.38 
   0 -23  -2    0.42    0.45 
   0 -23  -3    0.08    0.47 
   0 -23   3    0.84    0.47 
   0 -23   4    1.63    0.49 
   0 -23  -4    0.61    0.45 
   0 -23  -5    0.60    0.50 
   0 -23   5    0.60    0.50 
   0 -24   0    1.43    0.54 
   0 -24   0    0.68    0.43 
   0 -24  -1    0.62    0.50 
   0 -24   1    0.35    0.42 
   0 -24  -1    0.70    0.43 
   0 -24   2   -0.51    0.41 
   0 -24  -2    0.44    0.48 
   0 -24   3    1.57    0.50 
   0 -24  -3    0.60    0.49 
   0 -24   4   -0.56    0.41 
   0 -24  -4    0.31    0.51 
   0 -25   0   -0.10    0.40 
   0 -25   0   -0.60    0.50 
   0 -25  -1   -0.23    0.48 
   0 -25   1   -0.45    0.42 
  -1   0  13    0.06    0.40 
  -1   0  13   -0.27    0.36 
  -1   0  12    0.70    0.37 
  -1   0  12    1.50    0.44 
  -1   0  11   -0.34    0.33 
  -1   0  11   -0.24    0.30 
  -1   0  10    0.61    0.32 
  -1   0  10    0.22    0.32 
  -1   0   9   -0.02    0.28 
  -1   0   9   -0.30    0.28 
  -1   0   8   20.01    0.75 
  -1   0   8   21.50    0.78 
  -1   0   7   -0.26    0.24 
  -1   0   7   -0.24    0.22 
  -1   0   6    7.80    0.43 
  -1   0   6    6.63    0.42 
  -1   0   5   -0.04    0.17 
  -1   0   5   -0.05    0.18 
  -1   0   4  151.25    2.72 
  -1   0   4  153.33    2.62 
  -1   0   3   -0.08    0.14 
  -1   0   3    0.01    0.12 
  -1   0   2  149.82    2.50 
  -1   0   2  154.01    2.62 
  -1   0   1   -0.32    0.07 
  -1   0   1   -0.17    0.08 
  -1   0   0  402.90    6.68 
   1   0   0  405.49    6.36 
   1   0   0  391.21    6.31 
  -1   0  -1   -0.14    0.06 
   1   0   1    0.06    0.08 
   1   0   1   -0.14    0.06 
   1   0   2   17.79    0.39 
   1   0   2   17.93    0.40 
   1   0   2   19.24    0.43 
   1   0   3   -0.17    0.11 
   1   0   3   -0.16    0.12 
   1   0   3   -0.01    0.10 
   1   0   4    0.40    0.14 
   1   0   4    0.45    0.15 
   1   0   4    0.13    0.15 
   1   0   5   -0.30    0.13 
   1   0   5   -0.09    0.15 
   1   0   5   -0.15    0.18 
   1   0   6   48.85    1.10 
   1   0   6   50.63    1.12 
   1   0   6   49.86    1.09 
   1   0   7    0.12    0.23 
   1   0   7   -0.19    0.25 
   1   0   7    0.13    0.22 
   1   0   8    0.11    0.24 
   1   0   8    0.42    0.27 
   1   0   8    0.86    0.33 
   1   0   9   -0.05    0.27 
   1   0   9    0.00    0.25 
   1   0   9   -0.36    0.30 
   1   0  10    0.04    0.28 
   1   0  10   -0.11    0.33 
   1   0  10    0.42    0.32 
   1   0  11   -0.03    0.29 
   1   0  11   -0.35    0.30 
   1   0  11   -0.20    0.36 
   1   0  12    0.02    0.36 
   1   0  13   -0.09    0.40 
  -1   1  13   -0.07    0.42 
  -1   1  13   -0.28    0.38 
  -1  -1  13    0.21    0.40 
  -1   1  12    0.36    0.36 
  -1   1  12    0.37    0.38 
  -1  -1  12    0.74    0.42 
  -1  -1  12    0.03    0.37 
  -1   1  11    0.62    0.36 
  -1   1  11    0.05    0.33 
  -1  -1  11   -0.13    0.31 
  -1  -1  11    0.40    0.36 
  -1   1  10    0.51    0.32 
  -1   1  10    0.40    0.31 
  -1  -1  10    0.19    0.33 
  -1  -1  10    0.30    0.29 
  -1   1   9    0.41    0.31 
  -1   1   9    0.09    0.28 
  -1  -1   9    0.64    0.30 
  -1  -1   9    0.69    0.30 
  -1   1   8    0.10    0.27 
  -1   1   8    0.22    0.26 
  -1  -1   8   -0.07    0.27 
  -1  -1   8   -0.44    0.27 
  -1   1   7    6.46    0.46 
  -1   1   7    5.56    0.42 
  -1  -1   7    6.92    0.45 
  -1  -1   7    6.43    0.46 
  -1   1   6   29.83    0.79 
  -1   1   6   29.76    0.82 
  -1   1   6   30.54    0.76 
  -1  -1   6   28.68    0.79 
  -1  -1   6   29.74    0.82 
  -1   1   5   15.75    0.48 
  -1   1   5   15.94    0.55 
  -1   1   5   17.14    0.54 
  -1  -1   5   16.50    0.54 
  -1  -1   5   15.91    0.53 
  -1   1   4    7.45    0.29 
  -1   1   4    7.75    0.33 
  -1   1   4    7.82    0.37 
  -1  -1   4    7.61    0.36 
  -1  -1   4    7.80    0.35 
  -1   1   3  141.18    2.53 
  -1   1   3  142.74    2.41 
  -1  -1   3  144.37    2.52 
  -1  -1   3  143.33    2.42 
  -1   1   2   45.91    0.89 
  -1   1   2   45.74    0.85 
  -1  -1   2   45.38    0.85 
  -1  -1   2   44.67    0.88 
  -1   1   1   44.06    0.81 
  -1  -1   1   44.03    0.83 
  -1  -1   1   43.85    0.77 
  -1   1   0  173.37    2.86 
  -1  -1   0  170.96    2.89 
  -1  -1   0  176.93    2.72 
   1  -1   0  170.68    2.75 
   1  -1   0  169.07    2.74 
   1   1   1  321.00    4.91 
   1   1   1  310.71    4.96 
  -1   1  -1  306.70    5.13 
  -1  -1  -1  309.53    5.16 
   1  -1   1  313.35    4.97 
   1  -1   1  306.13    4.93 
   1  -1   1  310.65    5.13 
   1   1   2    6.58    0.21 
   1   1   2    5.93    0.25 
   1  -1   2    6.17    0.20 
  -1  -1  -2    6.07    0.24 
   1  -1   2    6.20    0.26 
   1  -1   2    6.50    0.24 
   1   1   3    2.34    0.18 
   1   1   3    2.40    0.17 
   1   1   3    2.06    0.19 
   1  -1   3    2.04    0.18 
   1  -1   3    1.71    0.18 
   1  -1   3    2.30    0.15 
   1   1   4   41.98    0.88 
   1   1   4   42.09    0.84 
   1   1   4   41.39    0.88 
   1  -1   4   41.01    0.84 
   1  -1   4   41.47    0.89 
   1  -1   4   41.03    0.87 
   1   1   5   58.68    1.17 
   1   1   5   60.14    1.20 
   1   1   5   57.57    1.21 
   1  -1   5   60.90    1.21 
   1  -1   5   58.04    1.22 
   1  -1   5   57.48    1.16 
   1   1   6    0.20    0.19 
   1   1   6    0.09    0.21 
   1   1   6    0.11    0.18 
   1  -1   6    0.34    0.17 
   1  -1   6    0.22    0.20 
   1  -1   6   -0.37    0.18 
   1   1   7    4.20    0.38 
   1   1   7    4.32    0.37 
   1   1   7    4.12    0.35 
   1  -1   7    3.84    0.37 
   1  -1   7    4.71    0.34 
   1  -1   7    3.78    0.37 
   1   1   8    3.97    0.39 
   1   1   8    4.17    0.39 
   1   1   8    4.43    0.43 
   1  -1   8    4.41    0.45 
   1  -1   8    4.02    0.40 
   1  -1   8    3.82    0.36 
   1   1   9    1.61    0.36 
   1   1   9    1.46    0.33 
   1   1   9    1.90    0.34 
   1  -1   9    1.44    0.37 
   1  -1   9    1.46    0.33 
   1  -1   9    1.42    0.31 
   1   1  10    1.77    0.40 
   1   1  10    1.53    0.36 
   1   1  10    1.71    0.36 
   1  -1  10    1.60    0.33 
   1  -1  10    1.46    0.35 
   1  -1  10    2.42    0.43 
   1   1  11   -0.44    0.31 
   1   1  11    0.22    0.37 
   1   1  11    0.43    0.33 
   1  -1  11    0.51    0.36 
   1  -1  11   -0.07    0.30 
   1   1  12    1.56    0.42 
   1   1  12    1.25    0.43 
   1  -1  12    0.85    0.43 
  -1  -1 -12    0.64    0.39 
   1   1  13    0.06    0.40 
   1  -1  13   -0.06    0.38 
  -1   2  13    0.12    0.41 
  -1  -2  13    0.28    0.45 
  -1   2  12    0.78    0.40 
  -1   2  12    0.60    0.39 
  -1  -2  12    0.29    0.39 
  -1  -2  12   -0.63    0.33 
  -1   2  11    0.91    0.38 
  -1   2  11    0.54    0.36 
  -1  -2  11    1.77    0.40 
  -1  -2  11    0.88    0.41 
  -1   2  10    2.84    0.43 
  -1   2  10    2.17    0.40 
  -1  -2  10    2.33    0.38 
  -1  -2  10    1.96    0.38 
  -1   2   9    2.99    0.40 
  -1   2   9    3.23    0.41 
  -1  -2   9    3.41    0.39 
  -1  -2   9    3.06    0.42 
  -1   2   8    4.38    0.44 
  -1   2   8    4.47    0.43 
  -1  -2   8    4.36    0.45 
  -1  -2   8    4.83    0.42 
  -1   2   7   15.92    0.63 
  -1   2   7   17.11    0.67 
  -1   2   7   16.39    0.57 
  -1  -2   7   17.91    0.68 
  -1  -2   7   17.42    0.64 
  -1   2   6    0.42    0.23 
  -1   2   6    0.15    0.19 
  -1   2   6    0.22    0.20 
  -1  -2   6    0.36    0.23 
  -1  -2   6    0.26    0.20 
  -1   2   5  104.21    1.83 
  -1   2   5  102.88    1.91 
  -1   2   5  102.59    1.99 
  -1  -2   5  102.18    1.95 
  -1  -2   5  104.06    1.93 
  -1   2   4   23.74    0.53 
  -1   2   4   23.61    0.61 
  -1   2   4   23.10    0.64 
  -1  -2   4   22.82    0.61 
  -1  -2   4   24.01    0.61 
  -1   2   3   36.71    0.69 
  -1   2   3   36.95    0.77 
  -1  -2   3   37.47    0.78 
  -1  -2   3   37.96    0.80 
  -1  -2   2   86.06    1.49 
  -1  -2   2   85.03    1.55 
  -1   2   1  266.14    4.47 
  -1  -2   1  272.45    4.25 
  -1  -2   1  262.00    4.49 
  -1   2   0   72.64    1.23 
   1  -2   0   72.68    1.22 
  -1  -2   0   71.76    1.16 
   1  -2   0   72.74    1.17 
  -1  -2   0   69.97    1.27 
   1   2   1  125.50    2.05 
  -1  -2  -1  124.69    1.97 
   1  -2   1  126.26    2.05 
   1  -2   1  125.55    2.05 
  -1  -2  -1  123.69    2.15 
   1   2   2  154.92    2.46 
   1   2   2  152.69    2.51 
   1  -2   2  152.11    2.55 
  -1  -2  -2  153.47    2.64 
   1  -2   2  153.16    2.54 
   1  -2   2  151.47    2.52 
   1   2   3   28.42    0.66 
   1   2   3   27.67    0.61 
   1   2   3   29.46    0.59 
   1  -2   3   29.33    0.65 
   1  -2   3   28.51    0.57 
   1  -2   3   28.18    0.64 
   1   2   4    0.35    0.13 
   1   2   4    0.41    0.16 
   1   2   4    0.37    0.15 
   1  -2   4    0.04    0.17 
   1  -2   4    0.46    0.13 
   1  -2   4    0.49    0.15 
   1   2   5    8.31    0.39 
   1   2   5    8.44    0.38 
   1   2   5    8.75    0.35 
   1  -2   5    8.63    0.40 
   1  -2   5    7.77    0.32 
   1  -2   5    8.44    0.41 
   1   2   6    2.35    0.27 
   1   2   6    1.91    0.26 
   1   2   6    1.41    0.26 
   1  -2   6    1.88    0.27 
   1  -2   6    1.59    0.28 
   1  -2   6    2.41    0.24 
   1   2   7   23.01    0.74 
   1   2   7   22.58    0.69 
   1   2   7   22.51    0.73 
   1  -2   7   23.07    0.67 
   1  -2   7   23.59    0.77 
   1  -2   7   22.12    0.73 
   1   2   8    0.11    0.30 
   1   2   8   -0.10    0.25 
   1   2   8   -0.46    0.23 
   1  -2   8   -0.12    0.32 
   1  -2   8   -0.09    0.28 
   1  -2   8   -0.28    0.22 
   1   2   9   13.19    0.64 
   1   2   9   12.07    0.61 
   1   2   9   12.35    0.60 
   1  -2   9   13.50    0.59 
   1  -2   9   12.64    0.64 
   1  -2   9   12.77    0.68 
   1   2  10    1.85    0.39 
   1   2  10    1.74    0.37 
   1   2  10    2.33    0.38 
   1  -2  10    1.29    0.42 
   1  -2  10    1.27    0.32 
   1  -2  10    1.91    0.38 
   1   2  11    0.09    0.31 
   1   2  11    0.11    0.38 
   1   2  11   -0.23    0.30 
  -1  -2 -11   -0.04    0.35 
   1  -2  11    0.18    0.35 
   1   2  12   -0.29    0.36 
   1   2  12    0.24    0.38 
   1   2  12   -0.87    0.36 
   1  -2  12   -0.06    0.36 
  -1  -2 -12    0.30    0.37 
   1   2  13    0.66    0.42 
   1  -2  13   -0.01    0.41 
  -1   3  13    0.09    0.39 
  -1  -3  13    1.11    0.46 
  -1   3  12   -0.01    0.38 
  -1  -3  12    0.32    0.40 
  -1   3  11    0.75    0.39 
  -1  -3  11    1.65    0.43 
  -1  -3  11    1.41    0.38 
  -1   3  10   -0.13    0.31 
  -1   3  10   -0.11    0.30 
  -1  -3  10   -0.29    0.28 
  -1  -3  10   -0.17    0.27 
  -1   3   9    0.61    0.30 
  -1   3   9    0.14    0.29 
  -1  -3   9   -0.32    0.30 
  -1  -3   9   -0.19    0.25 
  -1   3   8   -0.04    0.27 
  -1   3   8   -0.08    0.28 
  -1  -3   8    0.18    0.30 
  -1  -3   8    0.08    0.25 
  -1   3   7    0.73    0.28 
  -1   3   7    1.81    0.31 
  -1   3   7    0.91    0.26 
  -1  -3   7    0.96    0.26 
  -1  -3   7    0.75    0.29 
  -1   3   6   46.01    1.07 
  -1   3   6   47.13    1.13 
  -1   3   6   45.74    0.97 
  -1  -3   6   47.23    1.10 
  -1  -3   6   45.27    1.06 
  -1   3   5    0.83    0.21 
  -1   3   5    0.98    0.23 
  -1   3   5    0.50    0.17 
  -1  -3   5    0.68    0.20 
  -1  -3   5    0.60    0.20 
  -1   3   4   17.77    0.54 
  -1   3   4   16.60    0.42 
  -1  -3   4   18.03    0.52 
  -1  -3   4   17.11    0.52 
  -1   3   3  237.24    3.82 
  -1   3   3  242.27    4.15 
  -1  -3   3  237.25    4.11 
  -1  -3   3  242.64    3.95 
  -1   3   2    8.87    0.35 
  -1   3   2    9.87    0.21 
  -1  -3   2    9.74    0.33 
  -1  -3   2    9.73    0.39 
  -1   3   1  345.24    5.67 
   1  -3  -1  327.15    5.40 
  -1  -3   1  345.40    5.38 
  -1  -3   1  339.44    5.68 
  -1   3   0  157.37    2.65 
  -1  -3   0  155.84    2.69 
   1  -3   0  153.95    2.56 
   1  -3   0  160.82    2.51 
  -1  -3   0  158.80    2.51 
   1   3   1  423.23    7.06 
  -1  -3  -1  436.95    6.94 
  -1  -3  -1  443.00    7.38 
   1  -3   1  452.88    7.27 
   1  -3   1  451.02    7.01 
   1  -3   1  438.10    7.00 
   1   3   2  128.77    2.16 
   1  -3   2  131.08    2.20 
   1  -3   2  131.36    2.17 
   1  -3   2  127.13    2.19 
  -1  -3  -2  132.19    2.30 
   1   3   3    1.92    0.15 
   1   3   3    1.80    0.17 
   1  -3   3    1.86    0.21 
   1  -3   3    1.76    0.19 
  -1  -3  -3    1.88    0.21 
   1  -3   3    2.02    0.13 
   1   3   4   17.39    0.46 
   1   3   4   17.62    0.54 
   1   3   4   17.05    0.48 
   1  -3   4   18.09    0.43 
   1  -3   4   17.37    0.54 
   1   3   5    0.71    0.19 
   1   3   5    0.70    0.17 
   1   3   5    1.05    0.21 
   1  -3   5    0.73    0.21 
   1  -3   5    0.87    0.22 
   1  -3   5    0.52    0.15 
   1   3   6    6.67    0.43 
   1   3   6    7.19    0.36 
   1   3   6    6.61    0.38 
   1  -3   6    6.72    0.41 
   1  -3   6    6.60    0.33 
   1  -3   6    7.01    0.42 
   1   3   7   10.65    0.50 
   1   3   7   10.70    0.50 
   1   3   7   10.25    0.54 
   1  -3   7   10.11    0.55 
   1  -3   7   11.12    0.46 
   1  -3   7   10.73    0.52 
   1   3   8   19.97    0.75 
   1   3   8   20.20    0.70 
   1   3   8   19.33    0.70 
   1  -3   8   19.32    0.65 
   1  -3   8   20.11    0.75 
   1  -3   8   20.17    0.79 
   1   3   9    1.97    0.36 
   1   3   9    2.53    0.38 
   1   3   9    2.01    0.36 
   1  -3   9    2.23    0.38 
   1  -3   9    1.49    0.39 
   1  -3   9    2.35    0.33 
   1   3  10    2.75    0.40 
   1   3  10    2.89    0.40 
   1   3  10    2.53    0.41 
   1  -3  10    3.02    0.44 
  -1  -3 -10    3.33    0.44 
   1  -3  10    3.24    0.37 
   1   3  11   -0.27    0.33 
   1   3  11   -0.26    0.35 
   1   3  11   -0.05    0.32 
  -1  -3 -11    0.18    0.34 
   1  -3  11   -0.18    0.33 
   1   3  12   -0.07    0.42 
   1   3  12    0.70    0.38 
   1  -3  12    0.26    0.39 
  -1  -3 -12   -0.36    0.39 
   1  -3  13    0.36    0.42 
  -1   4  13   -0.08    0.41 
  -1  -4  13   -0.55    0.38 
  -1   4  12    0.76    0.41 
  -1  -4  12   -0.19    0.38 
  -1   4  11   -0.01    0.36 
  -1  -4  11    0.60    0.34 
  -1  -4  11   -0.21    0.37 
  -1   4  10    3.80    0.47 
  -1  -4  10    4.48    0.45 
  -1  -4  10    3.33    0.48 
  -1   4   9    2.37    0.40 
  -1  -4   9    2.91    0.38 
  -1  -4   9    3.10    0.44 
  -1   4   8   23.90    0.73 
  -1   4   8   25.11    0.89 
  -1  -4   8   24.70    0.81 
  -1  -4   8   24.29    0.87 
  -1   4   7    3.04    0.31 
  -1   4   7    3.38    0.37 
  -1  -4   7    3.87    0.41 
  -1  -4   7    3.79    0.34 
  -1   4   6    1.93    0.30 
  -1   4   6    2.03    0.24 
  -1  -4   6    2.46    0.29 
  -1  -4   6    2.85    0.33 
  -1   4   5    2.27    0.27 
  -1   4   5    3.73    0.25 
  -1  -4   5    2.82    0.30 
  -1  -4   5    3.09    0.27 
  -1   4   4  122.39    2.26 
  -1   4   4  117.53    2.00 
  -1  -4   4  118.62    2.19 
  -1  -4   4  120.90    2.16 
  -1   4   3   19.04    0.55 
  -1   4   3   19.40    0.40 
  -1  -4   3   19.98    0.56 
  -1  -4   3   19.66    0.52 
  -1   4   2    9.23    0.19 
  -1   4   2    9.58    0.37 
  -1  -4   2    9.51    0.41 
  -1  -4   2    9.66    0.34 
  -1  -4   1   65.26    1.24 
  -1  -4   1   65.62    1.15 
   1  -4  -1   64.44    1.18 
  -1   4   0  670.56   10.97 
   1  -4   0  646.89   10.44 
  -1  -4   0  668.81   10.40 
  -1  -4   0  644.30   11.03 
   1  -4   1  761.43   12.31 
   1  -4   1  779.05   12.70 
  -1  -4  -1  765.06   12.76 
   1  -4   1  792.19   12.24 
  -1  -4  -1  740.74   12.10 
   1   4   2  330.25    5.50 
   1  -4   2  348.30    5.54 
   1  -4   2  345.23    5.69 
   1  -4   2  349.72    5.55 
  -1  -4  -2  348.25    5.82 
   1   4   3    0.13    0.13 
   1  -4   3   -0.12    0.15 
   1  -4   3   -0.12    0.14 
  -1  -4  -3   -0.14    0.15 
   1  -4   3    0.05    0.08 
   1   4   4    1.00    0.16 
   1   4   4    1.08    0.21 
   1  -4   4    1.36    0.21 
  -1  -4  -4    0.87    0.21 
   1  -4   4    0.89    0.19 
   1  -4   4    1.01    0.13 
   1   4   5    4.19    0.32 
   1   4   5    4.86    0.29 
   1   4   5    4.44    0.31 
   1  -4   5    4.47    0.35 
   1  -4   5    4.22    0.33 
  -1  -4  -5    4.80    0.35 
   1  -4   5    4.45    0.25 
   1   4   6   23.14    0.66 
   1   4   6   24.25    0.73 
   1   4   6   24.14    0.66 
   1  -4   6   23.25    0.60 
   1  -4   6   23.76    0.75 
   1  -4   6   24.16    0.74 
   1   4   7    3.10    0.32 
   1   4   7    2.47    0.34 
   1   4   7    2.98    0.33 
   1  -4   7    2.86    0.39 
   1  -4   7    3.04    0.28 
   1  -4   7    2.55    0.35 
   1   4   8   -0.14    0.27 
   1   4   8   -0.14    0.25 
   1   4   8   -0.32    0.26 
   1  -4   8    0.08    0.29 
   1  -4   8    0.30    0.24 
   1  -4   8   -0.26    0.34 
   1   4   9    0.21    0.28 
   1   4   9   -0.07    0.27 
   1   4   9   -0.17    0.28 
   1  -4   9   -0.51    0.35 
  -1  -4  -9   -0.42    0.29 
   1  -4   9    0.22    0.23 
   1  -4   9   -0.05    0.29 
   1   4  10    0.00    0.29 
   1   4  10    0.06    0.31 
   1   4  10    0.20    0.30 
  -1  -4 -10    0.01    0.32 
   1  -4  10    0.05    0.32 
   1   4  11    0.58    0.38 
  -1  -4 -11    0.99    0.41 
   1  -4  11    0.71    0.39 
   1   4  12   -0.39    0.39 
  -1  -4 -12    0.43    0.42 
   1  -4  12   -0.12    0.36 
  -1  -4 -13    0.25    0.42 
   1  -4  13    0.61    0.44 
  -1   5  13    0.03    0.42 
  -1  -5  13   -0.23    0.42 
  -1   5  12    0.21    0.39 
  -1  -5  12   -0.11    0.40 
  -1   5  11    0.98    0.41 
  -1  -5  11    1.21    0.43 
  -1   5  10    1.99    0.43 
  -1  -5  10    2.47    0.44 
  -1  -5  10    2.75    0.39 
  -1   5   9    0.47    0.32 
  -1  -5   9    0.23    0.27 
  -1  -5   9    0.13    0.30 
  -1   5   8    3.27    0.43 
  -1   5   8    3.09    0.33 
  -1  -5   8    3.14    0.42 
  -1  -5   8    3.10    0.36 
  -1   5   7   35.92    1.05 
  -1   5   7   35.59    0.84 
  -1  -5   7   35.65    1.02 
  -1  -5   7   36.56    0.96 
  -1   5   6    6.43    0.45 
  -1   5   6    6.73    0.32 
  -1  -5   6    6.74    0.46 
  -1  -5   6    6.01    0.42 
  -1   5   5   -0.03    0.20 
  -1   5   5   -0.04    0.14 
  -1  -5   5    0.46    0.22 
  -1  -5   5   -0.17    0.18 
  -1   5   4    7.78    0.42 
  -1   5   4    7.96    0.27 
  -1  -5   4    7.77    0.41 
  -1   5   3  103.02    1.96 
  -1   5   3  103.95    1.69 
  -1  -5   3  103.43    1.87 
  -1  -5   3  105.47    1.93 
  -1   5   2    2.47    0.21 
  -1   5   2    2.63    0.11 
  -1  -5   2    2.83    0.25 
  -1  -5   2    2.49    0.20 
   1  -5  -2    2.59    0.22 
  -1   5   1   13.92    0.41 
  -1  -5   1   14.09    0.45 
   1  -5  -1   14.25    0.43 
  -1  -5   1   15.32    0.39 
  -1  -5   0    2.43    0.17 
   1  -5   0    2.29    0.20 
   1  -5   0    2.29    0.17 
  -1  -5   0    1.67    0.21 
   1  -5   1  998.19   15.69 
  -1  -5  -1  981.44   15.62 
   1  -5   1 1000.00   16.40 
  -1  -5  -1  982.69   16.59 
   1   5   2  268.55    4.34 
   1  -5   2  262.39    4.48 
  -1  -5  -2  269.48    4.62 
  -1  -5  -2  264.69    4.28 
   1  -5   2  272.60    4.41 
   1  -5   2  275.97    4.39 
   1   5   3    5.18    0.27 
  -1  -5  -3    4.88    0.35 
   1  -5   3    4.80    0.29 
   1  -5   3    4.71    0.21 
   1  -5   3    5.36    0.29 
   1   5   4    5.65    0.31 
   1  -5   4    5.50    0.24 
  -1  -5  -4    5.27    0.39 
   1  -5   4    5.11    0.32 
   1  -5   4    5.26    0.36 
   1   5   5   23.85    0.71 
   1   5   5   24.96    0.64 
   1  -5   5   22.93    0.69 
  -1  -5  -5   22.43    0.69 
   1  -5   5   23.83    0.55 
   1  -5   5   22.81    0.71 
   1   5   6    5.38    0.36 
   1   5   6    6.20    0.44 
   1  -5   6    4.92    0.39 
   1  -5   6    5.35    0.43 
  -1  -5  -6    4.86    0.40 
   1  -5   6    5.20    0.32 
   1   5   7   28.61    0.77 
   1   5   7   27.59    0.88 
   1  -5   7   27.29    0.71 
  -1  -5  -7   26.66    0.84 
   1  -5   7   25.41    0.83 
   1   5   8    4.30    0.45 
   1   5   8    3.55    0.39 
   1  -5   8    4.36    0.34 
   1  -5   8    4.17    0.45 
   1  -5   8    3.67    0.48 
  -1  -5  -8    4.54    0.47 
   1   5   9    0.44    0.28 
   1   5   9   -0.40    0.28 
   1  -5   9    0.03    0.23 
   1  -5   9    0.35    0.29 
  -1  -5  -9   -0.12    0.31 
   1   5  10    0.62    0.34 
   1   5  10    0.88    0.36 
  -1  -5 -10    0.94    0.38 
   1  -5  10    0.74    0.37 
   1   5  11    1.95    0.42 
   1  -5  11    1.85    0.44 
  -1  -5 -11    1.46    0.43 
   1   5  12    0.01    0.40 
  -1  -5 -12    0.69    0.42 
   1  -5  12    0.69    0.42 
  -1  -5 -13    0.33    0.43 
   1  -5  13    0.55    0.44 
  -1   6  13    0.05    0.42 
   1  -6 -13    0.10    0.46 
  -1  -6  13    0.45    0.44 
  -1   6  12   -0.10    0.38 
  -1  -6  12   -0.02    0.38 
  -1   6  11    2.58    0.49 
  -1  -6  11    1.28    0.43 
  -1   6  10   -0.29    0.33 
  -1  -6  10    0.08    0.34 
  -1  -6  10    0.18    0.30 
  -1   6   9    1.86    0.38 
  -1   6   9    1.64    0.31 
  -1  -6   9    2.01    0.42 
  -1  -6   9    2.02    0.34 
  -1   6   8    0.34    0.25 
  -1   6   8   -0.68    0.25 
  -1  -6   8    0.02    0.31 
  -1  -6   8    0.30    0.27 
  -1   6   7   29.38    0.73 
  -1   6   7   28.95    0.93 
  -1  -6   7   30.93    0.94 
  -1  -6   7   29.40    0.83 
  -1   6   6    4.77    0.29 
  -1   6   6    4.83    0.41 
  -1  -6   6    5.39    0.42 
  -1  -6   6    5.43    0.37 
  -1   6   5   48.24    0.91 
  -1   6   5   47.36    1.15 
  -1  -6   5   48.20    1.08 
  -1   6   4    8.49    0.26 
  -1   6   4    8.27    0.45 
  -1  -6   4    8.78    0.41 
  -1  -6   4    8.69    0.42 
  -1   6   3    2.15    0.14 
  -1   6   3    2.29    0.25 
  -1  -6   3    2.32    0.24 
   1  -6  -3    2.08    0.23 
  -1  -6   3    2.31    0.25 
  -1   6   2    3.66    0.14 
  -1   6   2    3.20    0.24 
   1  -6  -2    3.66    0.26 
  -1  -6   2    3.87    0.29 
  -1  -6   2    3.69    0.25 
  -1   6   1   70.98    1.38 
  -1  -6   1   73.67    1.31 
   1  -6  -1   72.61    1.38 
   1  -6  -1   71.91    1.33 
  -1  -6   1   73.23    1.40 
   1  -6   0    1.80    0.21 
  -1  -6   0    1.08    0.21 
  -1  -6   0    1.38    0.16 
   1  -6   0    1.43    0.17 
   1  -6   1   59.36    1.15 
  -1  -6  -1   59.88    1.20 
  -1  -6  -1   59.01    1.05 
   1  -6   1   60.49    1.10 
   1   6   2  231.51    3.90 
  -1  -6  -2  241.71    4.17 
   1  -6   2  245.65    3.98 
   1  -6   2  241.09    4.03 
  -1  -6  -2  238.77    3.85 
   1   6   3    4.28    0.27 
   1  -6   3    3.59    0.28 
  -1  -6  -3    3.87    0.30 
  -1  -6  -3    4.30    0.25 
   1  -6   3    4.21    0.28 
   1  -6   3    4.34    0.23 
   1   6   4   66.95    1.27 
   1  -6   4   66.99    1.23 
   1  -6   4   66.98    1.37 
   1  -6   4   69.05    1.38 
  -1  -6  -4   66.74    1.43 
   1   6   5    1.74    0.23 
   1  -6   5    1.88    0.31 
   1  -6   5    1.41    0.28 
   1  -6   5    1.48    0.17 
  -1  -6  -5    2.01    0.30 
   1   6   6   16.85    0.55 
  -1  -6  -6   17.11    0.65 
   1  -6   6   16.66    0.64 
   1  -6   6   16.24    0.64 
   1  -6   6   16.64    0.49 
   1   6   7    2.10    0.37 
   1   6   7    2.42    0.31 
   1  -6   7    2.03    0.36 
   1  -6   7    2.23    0.25 
  -1  -6  -7    2.34    0.36 
   1   6   8    0.65    0.31 
   1   6   8    0.44    0.28 
   1  -6   8    0.69    0.33 
  -1  -6  -8    0.31    0.34 
   1  -6   8    0.26    0.22 
   1   6   9    9.88    0.55 
  -1  -6  -9   10.20    0.67 
   1  -6   9   11.23    0.65 
   1   6  10    0.94    0.35 
   1  -6  10    0.33    0.36 
  -1  -6 -10    0.75    0.38 
   1   6  11   -0.22    0.33 
  -1  -6 -11   -0.12    0.37 
   1  -6  11    0.12    0.37 
  -1  -6 -12   -0.35    0.42 
   1  -6  12   -0.03    0.39 
  -1   7  13    0.07    0.43 
  -1   7  12    0.82    0.44 
  -1  -7  12    0.65    0.45 
  -1   7  11    0.52    0.40 
  -1  -7  11   -0.25    0.39 
  -1   7  10    3.15    0.47 
  -1  -7  10    2.75    0.49 
  -1   7   9    0.38    0.31 
  -1   7   9   -0.14    0.26 
  -1  -7   9   -0.16    0.29 
  -1  -7   9    0.10    0.27 
  -1   7   8    1.86    0.29 
  -1   7   8    2.01    0.38 
  -1  -7   8    2.51    0.34 
  -1  -7   8    1.92    0.40 
  -1   7   7    0.58    0.22 
  -1   7   7    0.51    0.29 
  -1  -7   7    0.89    0.31 
  -1  -7   7    0.87    0.28 
  -1   7   6   23.88    0.58 
  -1   7   6   23.97    0.84 
  -1  -7   6   24.19    0.73 
  -1  -7   6   22.94    0.79 
  -1   7   5    0.11    0.13 
  -1   7   5   -0.05    0.22 
  -1  -7   5    0.09    0.20 
  -1  -7   5   -0.01    0.21 
  -1   7   4   52.00    0.92 
  -1   7   4   52.12    1.21 
  -1  -7   4   52.23    1.15 
  -1  -7   4   51.03    1.15 
  -1   7   3    1.06    0.23 
  -1   7   3    1.31    0.11 
   1  -7  -3    1.70    0.23 
  -1  -7   3    1.17    0.24 
  -1  -7   3    1.26    0.21 
  -1   7   2    2.42    0.23 
  -1   7   2    2.53    0.16 
  -1  -7   2    2.56    0.22 
   1  -7  -2    2.53    0.24 
  -1  -7   2    2.68    0.27 
   1  -7  -1   15.68    0.47 
   1  -7  -1   15.99    0.49 
  -1  -7   1   16.78    0.53 
  -1  -7   1   15.84    0.45 
  -1  -7   0  245.86    4.27 
  -1  -7   0  247.80    4.01 
   1  -7   0  246.50    4.07 
   1  -7   0  247.39    4.21 
  -1  -7  -1   -0.14    0.16 
   1  -7   1   -0.01    0.13 
  -1  -7  -1    0.20    0.14 
   1  -7   1   -0.07    0.15 
   1   7   2    0.47    0.16 
   1  -7   2    0.75    0.20 
  -1  -7  -2    0.69    0.15 
  -1  -7  -2    0.84    0.20 
   1  -7   2    0.61    0.16 
   1   7   3   93.96    1.69 
  -1  -7  -3   98.67    1.88 
   1  -7   3   92.77    1.70 
  -1  -7  -3   95.93    1.66 
   1   7   4   69.03    1.30 
  -1  -7  -4   69.50    1.46 
   1  -7   4   67.66    1.27 
   1  -7   4   68.47    1.43 
   1   7   5    7.60    0.38 
   1  -7   5    7.47    0.46 
  -1  -7  -5    7.25    0.46 
   1  -7   5    6.81    0.31 
   1   7   6    1.80    0.26 
   1  -7   6    1.68    0.32 
  -1  -7  -6    1.39    0.33 
   1  -7   6    1.37    0.20 
   1   7   7   -0.03    0.24 
  -1  -7  -7    0.29    0.30 
   1  -7   7    0.15    0.32 
   1  -7   7    0.49    0.21 
   1   7   8   31.37    0.87 
  -1  -7  -8   31.96    1.05 
   1  -7   8   31.82    1.03 
   1   7   9    0.23    0.29 
   1  -7   9   -0.28    0.32 
  -1  -7  -9    0.36    0.36 
   1   7  10    1.26    0.35 
   1  -7  10    0.65    0.38 
  -1  -7 -10    1.56    0.42 
   1  -7  11    0.00    0.38 
  -1  -7 -11    0.85    0.42 
  -1  -7 -12   -0.32    0.40 
   1  -7  12   -0.26    0.39 
  -1   8  12    2.84    0.55 
  -1  -8  12    2.79    0.58 
   1  -8 -12    3.30    0.57 
  -1   8  11   -0.06    0.40 
  -1  -8  11   -0.29    0.41 
  -1   8  10    0.82    0.40 
  -1  -8  10    1.16    0.40 
  -1   8   9    7.11    0.60 
  -1  -8   9    6.34    0.47 
  -1  -8   9    7.51    0.62 
  -1   8   8    3.29    0.45 
  -1   8   8    1.97    0.28 
  -1  -8   8    2.19    0.41 
  -1  -8   8    2.40    0.34 
  -1   8   7   11.61    0.44 
  -1   8   7   11.95    0.64 
  -1  -8   7   12.43    0.58 
  -1  -8   7   10.94    0.63 
  -1   8   6    5.67    0.46 
  -1   8   6    5.19    0.29 
  -1  -8   6    6.02    0.48 
  -1  -8   6    6.90    0.47 
  -1   8   5   29.43    0.62 
  -1   8   5   30.34    0.88 
  -1  -8   5   30.58    0.83 
  -1  -8   5   30.02    0.86 
  -1   8   4   17.21    0.39 
  -1   8   4   16.55    0.61 
  -1  -8   4   17.57    0.58 
   1  -8  -4   16.53    0.57 
  -1  -8   4   17.06    0.63 
  -1   8   3    6.66    0.21 
  -1   8   3    6.98    0.40 
  -1  -8   3    7.43    0.39 
  -1  -8   3    7.18    0.46 
   1  -8  -3    7.45    0.41 
  -1   8   2    1.67    0.24 
   1  -8  -2    1.45    0.23 
  -1  -8   2    1.49    0.26 
  -1  -8   2    2.21    0.23 
   1  -8  -2    1.29    0.22 
   1  -8  -1   23.24    0.63 
  -1  -8   1   23.13    0.64 
  -1  -8   1   24.24    0.59 
   1  -8  -1   22.85    0.62 
  -1  -8   0   32.39    0.82 
  -1  -8   0   32.11    0.71 
   1  -8   0   31.66    0.76 
   1  -8   0   33.37    0.75 
  -1  -8  -1    5.96    0.36 
   1  -8   1    5.86    0.31 
  -1  -8  -1    5.58    0.28 
   1  -8   1    5.64    0.36 
   1   8   2  253.47    4.16 
  -1  -8  -2  254.82    4.46 
   1  -8   2  251.06    4.30 
  -1  -8  -2  253.59    4.11 
   1  -8   2  254.19    4.25 
   1   8   3   55.68    1.11 
  -1  -8  -3   58.07    1.29 
   1  -8   3   56.95    1.23 
   1  -8   3   57.22    1.13 
  -1  -8  -3   57.54    1.09 
   1   8   4   -0.19    0.16 
  -1  -8  -4    0.21    0.23 
   1  -8   4    0.23    0.23 
   1  -8   4   -0.24    0.15 
  -1  -8  -4    0.02    0.18 
   1   8   5    6.34    0.36 
  -1  -8  -5    6.39    0.46 
   1  -8   5    6.67    0.32 
   1  -8   5    6.94    0.47 
   1   8   6    9.53    0.46 
   1  -8   6    9.38    0.52 
   1  -8   6    9.84    0.40 
  -1  -8  -6   10.45    0.62 
   1   8   7    0.12    0.24 
   1  -8   7   -0.10    0.28 
   1  -8   7   -0.01    0.19 
  -1  -8  -7    0.27    0.34 
   1   8   8    2.88    0.35 
  -1  -8  -8    2.60    0.44 
   1  -8   8    2.63    0.43 
   1   8   9    4.98    0.43 
   1  -8   9    4.12    0.50 
  -1  -8  -9    4.45    0.50 
   1   8  10    1.31    0.34 
  -1  -8 -10    2.03    0.45 
   1  -8  10    1.33    0.42 
  -1  -8 -11    0.26    0.40 
   1  -8  11    0.00    0.39 
   1  -8  12   -0.39    0.39 
  -1  -8 -12    0.57    0.43 
  -1   9  12    0.83    0.47 
   1  -9 -12    0.78    0.50 
  -1  -9  12    1.16    0.47 
  -1   9  11    0.99    0.46 
   1  -9 -11    1.67    0.48 
  -1  -9  11    1.43    0.49 
  -1   9  10    0.21    0.39 
  -1  -9  10    0.59    0.37 
  -1   9   9    2.96    0.49 
  -1  -9   9    3.26    0.49 
  -1   9   8    1.48    0.36 
  -1  -9   8    1.57    0.40 
  -1  -9   8    1.82    0.32 
  -1   9   7   16.52    0.75 
  -1   9   7   15.47    0.49 
  -1  -9   7   17.11    0.73 
  -1  -9   7   15.41    0.65 
  -1   9   6    0.51    0.18 
  -1   9   6    0.72    0.29 
  -1  -9   6   -0.15    0.27 
  -1  -9   6    0.37    0.27 
  -1   9   5    1.10    0.16 
  -1   9   5    0.22    0.27 
  -1  -9   5    0.12    0.26 
  -1  -9   5    0.69    0.26 
   1  -9  -5    0.80    0.27 
  -1   9   4    1.64    0.14 
  -1   9   4    1.12    0.28 
   1  -9  -4    1.46    0.28 
  -1  -9   4    1.01    0.27 
  -1  -9   4    1.51    0.30 
  -1   9   3   50.55    0.90 
  -1   9   3   51.83    1.20 
   1  -9  -3   51.22    1.11 
  -1  -9   3   50.99    1.19 
   1  -9  -3   51.03    1.19 
  -1  -9   3   49.50    1.11 
   1  -9  -2   -0.23    0.19 
  -1  -9   2   -0.04    0.22 
   1  -9  -2    0.18    0.20 
  -1  -9   2    0.22    0.19 
   1  -9  -1    4.44    0.31 
  -1  -9   1    3.79    0.32 
   1  -9  -1    3.99    0.30 
  -1  -9   1    4.32    0.30 
   1  -9   0    0.40    0.20 
  -1  -9   0    0.14    0.17 
  -1  -9   0    0.18    0.21 
   1  -9   0    0.47    0.18 
  -1  -9  -1   96.80    1.87 
  -1  -9  -1   93.19    1.68 
   1  -9   1   94.98    1.76 
   1  -9   1   94.21    1.78 
   1   9   2   21.75    0.58 
  -1  -9  -2   22.03    0.71 
   1  -9   2   21.49    0.64 
   1  -9   2   21.90    0.60 
  -1  -9  -2   20.91    0.56 
   1   9   3  229.15    3.96 
  -1  -9  -3  247.07    4.31 
   1  -9   3  239.12    4.11 
  -1  -9  -3  246.17    3.95 
   1  -9   3  239.08    4.13 
   1   9   4    7.98    0.38 
  -1  -9  -4    7.94    0.38 
  -1  -9  -4    7.66    0.54 
   1  -9   4    6.86    0.45 
   1  -9   4    6.99    0.38 
   1   9   5   34.56    0.80 
   1  -9   5   33.81    0.95 
  -1  -9  -5   34.24    0.83 
  -1  -9  -5   33.42    1.00 
   1  -9   5   33.16    0.76 
   1   9   6    3.10    0.31 
   1  -9   6    2.07    0.36 
   1  -9   6    3.25    0.26 
  -1  -9  -6    3.32    0.41 
   1   9   7   17.89    0.61 
   1  -9   7   16.98    0.74 
  -1  -9  -7   18.81    0.83 
   1   9   8    0.47    0.27 
  -1  -9  -8    0.60    0.37 
   1  -9   8    0.44    0.35 
   1   9   9    1.29    0.31 
   1  -9   9    1.57    0.39 
  -1  -9  -9    0.58    0.38 
  -1  -9 -10    0.32    0.39 
   1  -9  10   -0.19    0.33 
   1  -9  11    0.17    0.41 
  -1  -9 -11   -0.11    0.40 
   1  -9  12   -0.39    0.41 
  -1  -9 -12    0.22    0.45 
  -1 -10  12    2.12    0.57 
   1 -10 -12    2.43    0.56 
  -1  10  11    0.51    0.47 
  -1 -10  11    0.99    0.45 
   1 -10 -11    1.53    0.51 
  -1  10  10    0.17    0.40 
   1 -10 -10    2.27    0.50 
  -1 -10  10    0.69    0.42 
  -1  10   9   -0.57    0.34 
  -1 -10   9   -0.37    0.35 
   1 -10  -9   -0.11    0.39 
  -1  10   8    5.11    0.53 
  -1 -10   8    6.73    0.48 
  -1 -10   8    6.63    0.58 
   1 -10  -8    4.86    0.54 
  -1  10   7   13.81    0.77 
   1 -10  -7   13.76    0.73 
  -1 -10   7   14.40    0.64 
  -1 -10   7   14.26    0.70 
  -1  10   6    1.74    0.20 
  -1  10   6    1.95    0.36 
   1 -10  -6    2.03    0.36 
   1 -10  -6    1.64    0.40 
  -1 -10   6    2.33    0.36 
  -1 -10   6    1.77    0.33 
  -1  10   5   10.85    0.32 
  -1  10   5    9.42    0.57 
  -1 -10   5    9.09    0.52 
   1 -10  -5   10.29    0.58 
  -1 -10   5    9.74    0.57 
   1 -10  -5   10.30    0.54 
  -1  10   4   34.25    0.66 
  -1  10   4   33.92    0.97 
   1 -10  -4   34.86    0.89 
  -1 -10   4   35.39    0.97 
  -1 -10   4   34.72    0.93 
   1 -10  -4   34.70    0.97 
  -1  10   3    0.28    0.12 
  -1 -10   3    0.32    0.23 
   1 -10  -3    0.06    0.23 
   1 -10  -3    0.06    0.24 
  -1 -10   3    0.99    0.30 
   1 -10  -2   46.47    1.10 
  -1 -10   2   46.70    1.11 
  -1 -10   2   47.84    1.05 
   1 -10  -2   46.19    1.04 
  -1 -10   1   46.22    1.08 
   1 -10  -1   45.07    1.01 
  -1 -10   1   43.70    0.98 
   1 -10  -1   45.51    1.04 
  -1 -10   0   10.88    0.42 
  -1 -10   0   11.11    0.54 
   1 -10   0    9.57    0.47 
   1 -10   0   10.39    0.48 
  -1 -10  -1    1.00    0.25 
  -1 -10  -1    1.40    0.21 
   1 -10   1    1.28    0.26 
   1 -10   1    1.09    0.21 
  -1 -10  -2   39.59    0.87 
  -1 -10  -2   42.09    1.05 
   1 -10   2   41.50    0.93 
   1 -10   2   43.62    1.02 
   1  10   3   21.36    0.60 
  -1 -10  -3   21.24    0.73 
   1 -10   3   21.89    0.71 
   1 -10   3   21.05    0.63 
  -1 -10  -3   20.79    0.59 
   1  10   4    1.78    0.24 
  -1 -10  -4    1.62    0.31 
   1 -10   4    1.30    0.29 
  -1 -10  -4    1.70    0.25 
   1 -10   4    1.41    0.24 
   1  10   5   10.17    0.45 
   1 -10   5    9.94    0.41 
  -1 -10  -5    9.84    0.50 
  -1 -10  -5    9.41    0.58 
   1 -10   5    8.66    0.52 
   1  10   6    9.94    0.48 
  -1 -10  -6    8.99    0.61 
   1 -10   6    9.41    0.61 
   1 -10   6    8.49    0.40 
  -1 -10  -6    9.30    0.51 
   1  10   7    3.22    0.33 
  -1 -10  -7    2.83    0.44 
   1 -10   7    2.74    0.44 
  -1 -10  -7    2.49    0.36 
   1  10   8    2.31    0.31 
   1 -10   8    2.17    0.43 
  -1 -10  -8    2.07    0.43 
   1 -10   9    0.37    0.39 
  -1 -10  -9    0.05    0.38 
  -1 -10 -10    0.96    0.44 
   1 -10  10    0.48    0.41 
   1 -10  11    0.26    0.44 
  -1 -10 -11    0.60    0.44 
  -1 -10 -12    0.00    0.45 
   1 -10  12   -0.45    0.42 
   1 -11 -12    1.07    0.52 
  -1 -11  12    0.56    0.50 
  -1 -11  11    0.07    0.45 
   1 -11 -11    0.44    0.46 
  -1 -11  10    1.21    0.43 
   1 -11 -10    1.88    0.47 
  -1  11   9    0.46    0.40 
  -1 -11   9    0.21    0.39 
   1 -11  -9   -0.65    0.38 
  -1  11   8    0.62    0.38 
   1 -11  -8   -0.11    0.32 
   1 -11  -8   -0.43    0.36 
  -1 -11   8    0.28    0.33 
  -1  11   7   -0.10    0.34 
  -1 -11   7    0.15    0.35 
   1 -11  -7    0.32    0.38 
  -1 -11   7    0.31    0.30 
   1 -11  -7   -0.03    0.32 
  -1  11   6   36.42    1.13 
   1 -11  -6   37.53    1.14 
  -1 -11   6   38.42    1.11 
  -1 -11   6   37.49    1.03 
   1 -11  -6   38.34    1.07 
  -1  11   5    0.07    0.14 
  -1 -11   5    0.23    0.29 
   1 -11  -5   -0.08    0.28 
  -1 -11   5   -0.24    0.29 
   1 -11  -5   -0.08    0.29 
  -1  11   4   11.47    0.34 
   1 -11  -4   10.99    0.63 
  -1 -11   4   11.83    0.54 
  -1 -11   4   12.50    0.66 
   1 -11  -4   12.51    0.60 
  -1  11   3    8.21    0.31 
  -1 -11   3    8.05    0.46 
   1 -11  -3    8.68    0.48 
   1 -11  -3    8.60    0.49 
  -1 -11   3    7.72    0.50 
  -1 -11   2    1.86    0.27 
   1 -11  -2    1.70    0.28 
  -1 -11   2    1.94    0.32 
   1 -11  -2    1.66    0.29 
   1 -11  -1    4.57    0.36 
  -1 -11   1    5.13    0.35 
   1 -11  -1    4.46    0.35 
  -1 -11   1    4.82    0.39 
   1 -11   0   69.43    1.45 
  -1 -11   0   70.05    1.38 
  -1 -11   0   71.26    1.52 
   1 -11   0   70.82    1.44 
   1 -11   1    0.94    0.26 
  -1 -11  -1    0.23    0.26 
  -1 -11  -1    0.39    0.20 
   1 -11   1    0.56    0.22 
  -1 -11  -2    2.47    0.26 
  -1 -11  -2    1.79    0.31 
   1 -11   2    2.65    0.29 
   1 -11   2    2.13    0.32 
   1  11   3    8.77    0.43 
  -1 -11  -3    9.27    0.42 
   1 -11   3    8.86    0.49 
   1 -11   3    8.30    0.47 
  -1 -11  -3    7.62    0.53 
   1  11   4   18.26    0.57 
   1 -11   4   18.76    0.64 
  -1 -11  -4   18.08    0.74 
   1 -11   4   17.25    0.69 
  -1 -11  -4   18.08    0.59 
   1  11   5    0.76    0.23 
  -1 -11  -5    0.89    0.27 
   1 -11   5    1.45    0.24 
  -1 -11  -5    1.21    0.35 
   1 -11   5    0.84    0.34 
   1  11   6    1.20    0.26 
  -1 -11  -6    0.86    0.31 
   1 -11   6    1.10    0.34 
  -1 -11  -6    0.35    0.37 
   1  11   7    4.52    0.37 
   1 -11   7    4.00    0.49 
  -1 -11  -7    4.19    0.40 
  -1 -11  -7    4.02    0.51 
   1 -11   8    4.27    0.52 
  -1 -11  -8    4.59    0.43 
  -1 -11  -8    3.60    0.51 
  -1 -11  -9    1.47    0.45 
   1 -11   9    1.07    0.42 
  -1 -11 -10    0.23    0.43 
   1 -11  10    0.19    0.41 
   1 -11  11   -0.13    0.38 
  -1 -11 -11    0.09    0.43 
   1 -11  12    0.69    0.48 
  -1 -11 -12    0.29    0.48 
  -1 -12  11    1.19    0.51 
   1 -12 -11    2.61    0.58 
  -1 -12  10   -0.13    0.38 
   1 -12 -10    0.20    0.44 
   1 -12 -10    0.20    0.39 
  -1 -12   9   -0.04    0.35 
   1 -12  -9    0.14    0.42 
   1 -12  -9    0.62    0.38 
   1 -12  -8    0.66    0.36 
   1 -12  -8    0.25    0.40 
  -1 -12   8    0.24    0.35 
  -1 -12   7    1.75    0.35 
   1 -12  -7    2.20    0.40 
   1 -12  -7    2.35    0.43 
  -1 -12   7    1.81    0.42 
  -1 -12   6    1.32    0.38 
   1 -12  -6    0.56    0.36 
   1 -12  -6    0.89    0.37 
  -1 -12   6    0.50    0.31 
   1 -12  -5   27.50    0.86 
  -1 -12   5   26.41    0.91 
   1 -12  -5   25.87    0.92 
  -1 -12   5   26.82    0.90 
  -1  12   4    8.64    0.31 
  -1 -12   4   10.89    0.68 
  -1 -12   4    9.21    0.54 
   1 -12  -4    8.62    0.56 
   1 -12  -4    9.01    0.53 
  -1  12   3    3.58    0.22 
   1 -12  -3    2.72    0.35 
  -1 -12   3    2.49    0.32 
  -1 -12   3    3.36    0.42 
   1 -12  -3    3.13    0.39 
  -1 -12   2    1.00    0.27 
   1 -12  -2    1.45    0.28 
  -1 -12   2    1.34    0.34 
   1 -12  -2    1.08    0.30 
   1 -12  -1   15.13    0.64 
  -1 -12   1   16.90    0.68 
   1 -12  -1   15.51    0.62 
  -1 -12   1   16.12    0.57 
  -1 -12   0    1.96    0.33 
   1 -12   0    1.88    0.30 
  -1 -12   0    1.97    0.26 
   1 -12   0    2.12    0.29 
  -1 -12  -1    1.82    0.26 
  -1 -12  -1    2.07    0.34 
   1 -12   1    1.77    0.29 
   1 -12   1    1.65    0.31 
  -1 -12  -2    5.50    0.45 
  -1 -12  -2    6.61    0.41 
   1 -12   2    7.15    0.49 
   1 -12   2    5.96    0.40 
   1  12   3   17.97    0.58 
   1 -12   3   18.41    0.71 
  -1 -12  -3   18.98    0.59 
   1 -12   3   17.74    0.66 
  -1 -12  -3   18.39    0.78 
   1  12   4   -0.05    0.21 
  -1 -12  -4   -0.13    0.24 
   1 -12   4   -0.03    0.26 
  -1 -12  -4    0.13    0.34 
   1 -12   4    0.72    0.30 
   1  12   5   26.78    0.73 
   1 -12   5   27.43    0.75 
  -1 -12  -5   26.95    0.78 
  -1 -12  -5   27.42    0.99 
   1 -12   5   26.85    0.90 
   1  12   6    3.12    0.31 
  -1 -12  -6    3.37    0.36 
  -1 -12  -6    2.46    0.43 
   1 -12   6    3.44    0.46 
  -1 -12  -7    6.79    0.48 
  -1 -12  -7    6.61    0.58 
   1 -12   7    6.24    0.56 
  -1 -12  -8    0.00    0.35 
   1 -12   8   -0.27    0.31 
  -1 -12  -9    1.51    0.46 
   1 -12   9    1.90    0.47 
   1 -12  10   -0.12    0.41 
  -1 -12 -10    0.19    0.43 
  -1 -12 -11   -0.01    0.45 
   1 -12  11    0.18    0.44 
  -1 -13  11    0.45    0.44 
   1 -13 -11    0.59    0.45 
   1 -13 -10    1.12    0.49 
  -1 -13  10    0.75    0.46 
   1 -13  -9    0.73    0.40 
   1 -13  -9    1.34    0.45 
  -1 -13   9    1.10    0.46 
   1 -13  -8    1.50    0.39 
  -1 -13   8    1.72    0.42 
   1 -13  -8    2.22    0.49 
  -1 -13   7    2.77    0.38 
   1 -13  -7    3.85    0.44 
   1 -13  -7    2.58    0.45 
  -1 -13   7    3.15    0.48 
  -1 -13   6    2.76    0.43 
   1 -13  -6    2.44    0.46 
   1 -13  -6    2.33    0.40 
  -1 -13   6    3.02    0.41 
   1 -13  -5    0.20    0.34 
   1 -13  -5    0.46    0.34 
  -1 -13   5    0.60    0.35 
  -1 -13   5    0.88    0.36 
  -1 -13   4    1.65    0.39 
   1 -13  -4    1.53    0.36 
  -1 -13   4    1.34    0.33 
   1 -13  -4    1.08    0.34 
  -1  13   3   12.92    0.43 
  -1 -13   3   13.63    0.70 
   1 -13  -3   15.11    0.65 
  -1 -13   3   14.53    0.62 
   1 -13  -3   12.76    0.67 
   1 -13  -2   -0.03    0.28 
  -1 -13   2    0.86    0.28 
  -1 -13   2    0.49    0.35 
   1 -13  -2    0.54    0.30 
   1 -13  -1    2.01    0.32 
  -1 -13   1    1.97    0.37 
  -1 -13   1    1.79    0.31 
   1 -13  -1    1.27    0.31 
  -1 -13   0   17.72    0.76 
  -1 -13   0   19.13    0.61 
   1 -13   0   19.26    0.69 
   1 -13   0   18.78    0.70 
   1 -13   1   64.36    1.41 
  -1 -13  -1   63.58    1.49 
   1 -13   1   65.33    1.43 
  -1 -13  -1   64.44    1.32 
   1 -13   2    4.00    0.42 
  -1 -13  -2    4.79    0.36 
   1 -13   2    4.22    0.37 
  -1 -13  -2    3.92    0.44 
   1  13   3   12.33    0.54 
  -1 -13  -3   13.75    0.55 
  -1 -13  -3   12.86    0.73 
   1 -13   3   12.75    0.64 
   1 -13   3   13.32    0.61 
   1  13   4   25.35    0.72 
  -1 -13  -4   24.55    0.92 
   1 -13   4   26.50    0.84 
  -1 -13  -4   26.45    0.74 
   1 -13   4   24.28    0.87 
   1  13   5   10.19    0.47 
  -1 -13  -5   10.27    0.54 
  -1 -13  -5    7.42    0.59 
   1 -13   5    9.80    0.63 
   1  13   6    0.76    0.24 
  -1 -13  -6   -0.29    0.36 
   1 -13   6   -0.06    0.33 
  -1 -13  -6    0.09    0.28 
  -1 -13  -7    1.26    0.43 
   1 -13   7    1.06    0.40 
  -1 -13  -8    0.90    0.44 
   1 -13   8    1.30    0.44 
  -1 -13  -9    0.64    0.40 
   1 -13   9    0.03    0.40 
   1 -13  10   -0.12    0.42 
  -1 -13 -10   -0.01    0.44 
  -1 -13 -11    0.92    0.51 
   1 -13  11    0.35    0.49 
   1 -14 -11    0.87    0.51 
  -1 -14  11   -0.36    0.45 
   1 -14 -10    0.18    0.42 
  -1 -14  10    0.92    0.47 
  -1 -14   9   -0.22    0.40 
   1 -14  -9    0.20    0.38 
   1 -14  -9    0.69    0.42 
  -1 -14   8    6.76    0.66 
   1 -14  -8    6.86    0.66 
   1 -14  -8    7.43    0.58 
   1 -14  -7    3.85    0.53 
   1 -14  -7    4.01    0.48 
  -1 -14   7    3.85    0.51 
  -1 -14   6    0.71    0.36 
  -1 -14   6   -0.36    0.32 
   1 -14  -6    0.35    0.34 
   1 -14  -6   -0.05    0.33 
   1 -14  -5   -0.03    0.37 
   1 -14  -5   -0.25    0.30 
  -1 -14   5   -0.01    0.30 
  -1 -14   5   -0.19    0.34 
  -1 -14   4   11.97    0.64 
   1 -14  -4   12.01    0.62 
   1 -14  -4   11.07    0.71 
  -1 -14   4   12.03    0.76 
  -1  14   3    0.12    0.19 
  -1 -14   3    0.42    0.30 
   1 -14  -3    0.04    0.29 
  -1 -14   3    0.49    0.38 
   1 -14  -3    0.07    0.33 
  -1 -14   2    7.85    0.49 
  -1 -14   2    7.91    0.56 
   1 -14  -2    7.90    0.58 
   1 -14  -2    8.48    0.55 
   1 -14  -1    1.98    0.34 
  -1 -14   1    1.19    0.30 
   1 -14  -1    1.34    0.34 
  -1 -14   1    1.72    0.39 
   1 -14   0   29.56    0.91 
   1 -14   0   31.65    0.91 
  -1 -14   0   32.63    1.01 
  -1 -14   0   29.90    0.84 
  -1 -14  -1    0.52    0.36 
   1 -14   1    0.64    0.29 
  -1 -14  -1    0.41    0.27 
   1 -14   1    0.43    0.31 
  -1 -14  -2   10.55    0.69 
   1 -14   2   11.42    0.60 
  -1 -14  -2   11.01    0.54 
   1 -14   2   11.54    0.61 
   1  14   3    0.28    0.26 
  -1 -14  -3    0.96    0.36 
   1 -14   3    0.03    0.33 
   1 -14   3    0.44    0.31 
  -1 -14  -3    0.46    0.28 
   1  14   4    0.58    0.26 
   1 -14   4    1.21    0.35 
  -1 -14  -4    0.75    0.41 
  -1 -14  -4    0.40    0.28 
   1 -14   4    0.12    0.34 
   1  14   5    1.10    0.26 
  -1 -14  -5    0.54    0.30 
  -1 -14  -5    0.28    0.40 
   1 -14   5    1.40    0.37 
  -1 -14  -6    7.56    0.53 
   1 -14   6    9.57    0.67 
  -1 -14  -6    9.41    0.67 
   1 -14   7    0.16    0.37 
  -1 -14  -7    0.38    0.37 
   1 -14   8   -0.05    0.39 
  -1 -14  -8    0.62    0.46 
  -1 -14  -9    0.85    0.44 
   1 -14   9    1.00    0.46 
   1 -14  10    0.68    0.48 
  -1 -14 -10    0.83    0.49 
  -1 -14 -11    0.60    0.50 
   1 -14  11    0.33    0.46 
  -1 -15  10    0.62    0.49 
   1 -15 -10    0.40    0.50 
   1 -15  -9    0.25    0.45 
  -1 -15   9    0.30    0.45 
   1 -15  -8   -0.02    0.38 
   1 -15  -8    0.43    0.43 
  -1 -15   8   -0.18    0.40 
  -1 -15   7    1.49    0.41 
   1 -15  -7    1.51    0.47 
   1 -15  -7    2.05    0.40 
   1 -15  -6    3.76    0.52 
   1 -15  -6    3.85    0.47 
  -1 -15   6    4.17    0.48 
  -1 -15   6    4.22    0.52 
   1 -15  -5    3.63    0.44 
  -1 -15   5    3.74    0.49 
  -1 -15   5    3.16    0.45 
   1 -15  -5    1.83    0.42 
   1 -15  -4    4.24    0.45 
  -1 -15   4    4.13    0.51 
  -1 -15   4    3.42    0.44 
   1 -15  -4    3.91    0.49 
   1 -15  -3    1.62    0.37 
   1 -15  -3    1.14    0.36 
  -1 -15   3    1.38    0.44 
  -1 -15   3    1.51    0.36 
  -1 -15   2    5.93    0.55 
  -1 -15   2    7.68    0.51 
   1 -15  -2    5.89    0.51 
   1 -15  -2    5.91    0.48 
  -1 -15   1   10.56    0.54 
   1 -15  -1   10.80    0.63 
  -1 -15   1   10.64    0.70 
   1 -15  -1    9.95    0.66 
   1 -15   0    0.90    0.32 
  -1 -15   0    0.70    0.30 
  -1 -15   0    0.70    0.38 
   1 -15   0    0.88    0.33 
  -1 -15  -1   10.74    0.57 
   1 -15   1   10.05    0.64 
  -1 -15  -1   11.43    0.71 
   1 -15   1   10.02    0.59 
   1 -15   2    4.06    0.43 
  -1 -15  -2    2.70    0.45 
  -1 -15  -2    4.09    0.39 
   1 -15   2    3.80    0.45 
   1  15   3   -0.65    0.24 
   1 -15   3    0.09    0.33 
  -1 -15  -3   -0.34    0.36 
   1 -15   3    0.13    0.34 
  -1 -15  -3    0.00    0.28 
   1  15   4    5.46    0.39 
  -1 -15  -4    5.98    0.44 
   1 -15   4    4.55    0.50 
   1 -15   4    4.83    0.44 
  -1 -15  -4    4.27    0.51 
  -1 -15  -5    0.47    0.28 
  -1 -15  -5   -0.01    0.35 
   1 -15   5    0.27    0.37 
  -1 -15  -6    0.31    0.40 
   1 -15   6   -0.08    0.33 
  -1 -15  -7    0.62    0.40 
   1 -15   7    0.95    0.40 
   1 -15   8    1.38    0.47 
  -1 -15  -8    0.85    0.47 
  -1 -15  -9    0.79    0.44 
   1 -15   9   -0.21    0.42 
  -1 -15 -10    0.85    0.51 
   1 -15  10    1.11    0.52 
   1 -16 -10    0.44    0.45 
  -1 -16  10   -0.43    0.46 
  -1 -16   9    0.15    0.45 
   1 -16  -9    0.43    0.46 
   1 -16  -8    0.22    0.43 
  -1 -16   8   -0.34    0.41 
   1 -16  -7    1.64    0.42 
   1 -16  -7    1.17    0.45 
  -1 -16   7    1.54    0.46 
   1 -16  -6    0.09    0.40 
  -1 -16   6    0.15    0.37 
   1 -16  -6    0.89    0.37 
  -1 -16   5    3.50    0.47 
   1 -16  -5    2.30    0.47 
  -1 -16   5    3.44    0.49 
   1 -16  -5    3.69    0.46 
  -1 -16   4    0.01    0.33 
  -1 -16   4   -0.35    0.36 
   1 -16  -4    0.16    0.32 
   1 -16  -4   -0.35    0.34 
  -1 -16   3    0.13    0.40 
  -1 -16   3    0.60    0.33 
   1 -16  -3    0.27    0.33 
   1 -16  -3    0.67    0.37 
  -1 -16   2    0.62    0.40 
   1 -16  -2    1.05    0.36 
  -1 -16   2    0.12    0.30 
   1 -16  -2    0.70    0.34 
  -1 -16   1    3.95    0.42 
  -1 -16   1    2.89    0.47 
   1 -16  -1    3.43    0.44 
   1 -16  -1    3.01    0.43 
  -1 -16   0    6.17    0.46 
  -1 -16   0    5.79    0.55 
   1 -16   0    5.57    0.49 
   1 -16   0    5.45    0.50 
  -1 -16  -1    4.12    0.40 
   1 -16   1    4.19    0.45 
  -1 -16  -1    4.35    0.52 
   1 -16   1    4.88    0.46 
  -1 -16  -2    1.33    0.32 
  -1 -16  -2    0.91    0.41 
   1 -16   2    1.75    0.39 
   1 -16   2    2.13    0.39 
   1  16   3   22.23    0.73 
  -1 -16  -3   22.44    0.75 
   1 -16   3   22.56    0.86 
  -1 -16  -3   21.81    0.94 
   1 -16   3   21.22    0.85 
  -1 -16  -4    3.24    0.37 
   1 -16   4    3.70    0.48 
  -1 -16  -4    2.57    0.48 
  -1 -16  -5    1.52    0.34 
   1 -16   5    1.25    0.41 
  -1 -16  -5    1.75    0.47 
  -1 -16  -6   -0.15    0.37 
   1 -16   6    0.05    0.37 
  -1 -16  -7    1.01    0.47 
   1 -16   7    0.50    0.43 
  -1 -16  -8    0.33    0.42 
   1 -16   8    0.56    0.45 
   1 -16   9    2.02    0.54 
  -1 -16  -9    2.99    0.57 
  -1 -16 -10    0.01    0.48 
   1 -16  10   -0.27    0.46 
   1 -17  -9    0.58    0.44 
  -1 -17   9   -0.01    0.45 
   1 -17  -8    0.21    0.43 
  -1 -17   8   -0.15    0.42 
   1 -17  -7    0.60    0.44 
   1 -17  -7    1.12    0.41 
  -1 -17   7    1.10    0.43 
  -1 -17   6    1.57    0.45 
   1 -17  -6    1.83    0.47 
   1 -17  -6    2.51    0.43 
   1 -17  -5    0.49    0.40 
  -1 -17   5    0.27    0.37 
   1 -17  -5    0.34    0.34 
  -1 -17   5    0.02    0.38 
  -1 -17   4    3.02    0.51 
  -1 -17   4    2.19    0.43 
   1 -17  -4    2.97    0.45 
   1 -17  -4    3.43    0.45 
   1 -17  -3    9.98    0.63 
  -1 -17   3    9.81    0.61 
   1 -17  -3   10.83    0.69 
  -1 -17   3   10.12    0.72 
  -1 -17   2    4.34    0.53 
   1 -17  -2    4.05    0.48 
   1 -17  -2    4.40    0.47 
  -1 -17   2    4.72    0.46 
  -1 -17   1    3.76    0.49 
   1 -17  -1    4.34    0.48 
  -1 -17   1    3.95    0.42 
   1 -17  -1    4.52    0.46 
  -1 -17   0    4.78    0.53 
  -1 -17   0    3.98    0.41 
   1 -17   0    4.41    0.47 
   1 -17   0    3.75    0.45 
   1 -17   1    4.19    0.46 
  -1 -17  -1    4.35    0.41 
   1 -17   1    5.24    0.48 
  -1 -17  -1    4.33    0.52 
  -1 -17  -2    0.17    0.29 
   1 -17   2    0.14    0.34 
  -1 -17  -2    0.02    0.37 
   1 -17   2    0.48    0.35 
   1  17   3   -0.05    0.27 
   1 -17   3    0.31    0.36 
   1 -17   3    0.64    0.38 
  -1 -17  -3    0.11    0.29 
  -1 -17  -3    0.74    0.40 
  -1 -17  -4    4.64    0.43 
  -1 -17  -4    4.88    0.57 
   1 -17   4    3.80    0.48 
   1 -17   5    3.64    0.49 
  -1 -17  -5    4.27    0.54 
  -1 -17  -6   -0.17    0.40 
   1 -17   6    0.34    0.39 
  -1 -17  -7    0.53    0.45 
   1 -17   7    0.77    0.45 
  -1 -17  -8    0.44    0.45 
   1 -17   8    0.57    0.47 
  -1 -17  -9    0.51    0.48 
   1 -17   9   -0.21    0.45 
  -1 -18   9   -0.45    0.46 
   1 -18  -9    0.35    0.49 
  -1 -18   8    0.65    0.47 
   1 -18  -8    0.18    0.45 
   1 -18  -7    0.43    0.44 
  -1 -18   7    0.14    0.41 
  -1 -18   6   -0.13    0.39 
   1 -18  -6    0.43    0.38 
   1 -18  -6    0.31    0.42 
  -1 -18   5    0.24    0.38 
   1 -18  -5   -0.66    0.33 
   1 -18  -5   -0.08    0.38 
  -1 -18   4    7.37    0.60 
   1 -18  -4    6.78    0.61 
   1 -18  -4    7.91    0.58 
  -1 -18   4    7.73    0.66 
   1 -18  -3    0.50    0.34 
  -1 -18   3   -0.20    0.32 
  -1 -18   3    0.14    0.42 
   1 -18  -3   -0.09    0.34 
   1 -18  -2    4.06    0.49 
  -1 -18   2    4.43    0.56 
   1 -18  -2    5.44    0.51 
  -1 -18   2    4.27    0.46 
   1 -18  -1    0.51    0.35 
  -1 -18   1    1.24    0.45 
   1 -18  -1    0.70    0.35 
  -1 -18   1   -0.01    0.30 
  -1 -18   0    6.43    0.50 
   1 -18   0    6.49    0.55 
  -1 -18   0    6.22    0.59 
   1 -18   0    6.59    0.55 
   1 -18   1    1.01    0.37 
  -1 -18  -1    0.68    0.32 
   1 -18   1    0.94    0.39 
  -1 -18  -1    1.09    0.41 
   1 -18   2    9.35    0.67 
  -1 -18  -2    8.05    0.53 
   1 -18   2    7.85    0.61 
  -1 -18  -2    7.32    0.63 
  -1 -18  -3   -0.11    0.29 
   1 -18   3    0.41    0.36 
  -1 -18  -3   -0.29    0.37 
   1 -18   4    1.22    0.42 
  -1 -18  -4    1.90    0.45 
   1 -18   5   -0.24    0.38 
  -1 -18  -5    0.51    0.39 
  -1 -18  -6    0.80    0.46 
   1 -18   6    0.85    0.40 
  -1 -18  -7   -0.06    0.40 
   1 -18   7   -0.25    0.41 
   1 -18   8    0.51    0.46 
  -1 -18  -8    0.57    0.49 
  -1 -18  -9    0.23    0.51 
   1 -18   9   -0.01    0.48 
  -1 -19   8    0.23    0.46 
   1 -19  -8    0.11    0.42 
  -1 -19   7    0.17    0.44 
   1 -19  -7    1.06    0.48 
   1 -19  -6    0.61    0.44 
   1 -19  -6   -0.13    0.38 
  -1 -19   6    0.38    0.42 
   1 -19  -5    0.69    0.40 
   1 -19  -5    0.54    0.39 
  -1 -19   5    0.16    0.39 
  -1 -19   4    0.62    0.47 
   1 -19  -4    0.62    0.39 
   1 -19  -4    1.01    0.43 
  -1 -19   4    1.01    0.41 
  -1 -19   3    6.92    0.64 
   1 -19  -3    6.76    0.60 
  -1 -19   3    7.43    0.60 
   1 -19  -3    8.08    0.60 
   1 -19  -2    1.45    0.42 
  -1 -19   2    1.53    0.45 
   1 -19  -2    1.65    0.43 
  -1 -19   2    0.99    0.38 
  -1 -19   1   -0.17    0.38 
   1 -19  -1    0.06    0.34 
  -1 -19   1    0.12    0.34 
   1 -19  -1    0.52    0.35 
   1 -19   0    0.12    0.36 
   1 -19   0    0.88    0.37 
  -1 -19   0    0.22    0.41 
  -1 -19   0    0.23    0.32 
  -1 -19  -1    4.09    0.44 
   1 -19   1    4.20    0.49 
   1 -19   1    4.57    0.52 
  -1 -19  -1    4.46    0.55 
   1 -19   2    0.36    0.36 
  -1 -19  -2    0.57    0.32 
  -1 -19  -2    0.51    0.42 
   1 -19   2    0.00    0.37 
  -1 -19  -3    1.96    0.37 
  -1 -19  -3    2.13    0.47 
   1 -19   3    1.90    0.45 
  -1 -19  -4    2.32    0.46 
   1 -19   4    2.63    0.48 
   1 -19   5   -0.10    0.39 
  -1 -19  -5    0.49    0.44 
  -1 -19  -6   -0.25    0.39 
   1 -19   6   -0.21    0.40 
  -1 -19  -7    0.62    0.47 
   1 -19   7    0.22    0.45 
   1 -19   8    0.39    0.47 
  -1 -19  -8    0.95    0.51 
   1 -20  -8    0.31    0.49 
  -1 -20   8   -0.19    0.45 
   1 -20  -7    0.20    0.46 
  -1 -20   7    0.40    0.45 
  -1 -20   6   -0.02    0.43 
   1 -20  -6    0.26    0.44 
  -1 -20   5    3.95    0.56 
   1 -20  -5    3.51    0.52 
   1 -20  -5    3.98    0.52 
   1 -20  -4    0.34    0.37 
  -1 -20   4    0.64    0.40 
   1 -20  -4    0.43    0.41 
   1 -20  -3    0.33    0.38 
  -1 -20   3    0.05    0.47 
   1 -20  -3    0.88    0.41 
  -1 -20   3    0.30    0.37 
   1 -20  -2    1.28    0.42 
  -1 -20   2    1.01    0.40 
  -1 -20   2    0.67    0.45 
   1 -20  -2    0.43    0.39 
   1 -20  -1    7.66    0.64 
   1 -20  -1    7.93    0.62 
  -1 -20   1    5.44    0.53 
  -1 -20   1    5.90    0.62 
   1 -20   0    0.22    0.40 
   1 -20   0   -0.15    0.34 
  -1 -20   0   -0.27    0.32 
  -1 -20   0    0.06    0.42 
  -1 -20  -1   -0.24    0.41 
   1 -20   1    0.64    0.41 
  -1 -20  -1   -0.02    0.31 
   1 -20   1    0.28    0.36 
  -1 -20  -2    2.03    0.37 
   1 -20   2    1.38    0.43 
  -1 -20  -2    1.16    0.46 
   1 -20   3    2.92    0.50 
  -1 -20  -3    2.61    0.49 
  -1 -20  -4    0.44    0.45 
   1 -20   4   -0.07    0.39 
  -1 -20  -5    1.28    0.50 
   1 -20   5   -0.04    0.41 
   1 -20   6   -0.14    0.42 
  -1 -20  -6    0.17    0.44 
   1 -20   7    0.92    0.50 
  -1 -20  -7    0.60    0.50 
   1 -20   8   -0.43    0.47 
  -1 -20  -8    0.59    0.50 
   1 -21  -7    0.10    0.42 
  -1 -21   7    0.12    0.46 
   1 -21  -6    1.82    0.53 
  -1 -21   6    2.33    0.53 
  -1 -21   5    0.55    0.43 
   1 -21  -5    0.83    0.45 
   1 -21  -4    2.67    0.48 
  -1 -21   4    2.31    0.49 
   1 -21  -4    2.17    0.50 
  -1 -21   3    0.63    0.42 
   1 -21  -3    0.13    0.38 
   1 -21  -3    0.24    0.38 
  -1 -21   3   -0.44    0.47 
  -1 -21   2    4.83    0.61 
   1 -21  -2    4.10    0.53 
  -1 -21   2    5.75    0.57 
   1 -21  -2    4.64    0.57 
   1 -21  -1   -0.08    0.39 
   1 -21  -1    0.31    0.40 
  -1 -21   1    0.69    0.38 
  -1 -21   1   -0.03    0.43 
  -1 -21   0    3.74    0.48 
   1 -21   0    3.50    0.54 
  -1 -21   0    3.83    0.56 
   1 -21   0    3.56    0.49 
  -1 -21  -1    2.70    0.41 
   1 -21   1    3.26    0.52 
  -1 -21  -1    2.51    0.52 
   1 -21   1    2.11    0.46 
  -1 -21  -2    1.05    0.46 
   1 -21   2    0.11    0.39 
   1 -21   3   -0.23    0.38 
  -1 -21  -3    0.26    0.44 
   1 -21   4    2.44    0.52 
  -1 -21  -4    3.74    0.59 
   1 -21   5   -0.22    0.42 
  -1 -21  -5    0.42    0.43 
  -1 -21  -6    0.16    0.49 
   1 -21   6   -0.17    0.43 
  -1 -21  -7    0.73    0.52 
   1 -21   7    0.35    0.49 
   1 -22  -6    0.74    0.49 
  -1 -22   6   -0.30    0.43 
  -1 -22   5    1.85    0.52 
   1 -22  -5    1.59    0.50 
  -1 -22   4    0.74    0.44 
   1 -22  -4    2.06    0.52 
  -1 -22   3    0.05    0.40 
   1 -22  -3    0.24    0.42 
   1 -22  -3   -0.56    0.38 
  -1 -22   2    1.39    0.44 
   1 -22  -2    2.04    0.49 
  -1 -22   2    1.98    0.56 
   1 -22  -2    1.91    0.45 
   1 -22  -1    3.45    0.53 
   1 -22  -1    1.87    0.46 
  -1 -22   1    3.17    0.58 
  -1 -22   1    2.33    0.46 
   1 -22   0    2.66    0.51 
  -1 -22   0    2.02    0.44 
  -1 -22   0    2.44    0.54 
   1 -22   0    1.96    0.48 
  -1 -22  -1   -0.40    0.33 
   1 -22   1    0.49    0.40 
  -1 -22  -1    0.44    0.45 
  -1 -22  -2    2.51    0.54 
   1 -22   2    2.51    0.51 
  -1 -22  -3    1.27    0.50 
   1 -22   3    0.77    0.45 
   1 -22   4    0.32    0.43 
  -1 -22  -4    0.80    0.48 
   1 -22   5   -0.53    0.42 
  -1 -22  -5    0.27    0.48 
  -1 -22  -6    1.10    0.52 
   1 -22   6    2.57    0.58 
   1 -23  -5    1.41    0.52 
  -1 -23   5    0.25    0.47 
  -1 -23   4    0.86    0.46 
   1 -23  -4    0.37    0.46 
  -1 -23   3    2.80    0.54 
   1 -23  -3    2.19    0.53 
   1 -23  -3    3.03    0.51 
   1 -23  -2   -0.12    0.40 
   1 -23  -2    0.67    0.45 
  -1 -23   2    0.13    0.42 
  -1 -23   2   -0.73    0.48 
   1 -23  -1    0.22    0.38 
  -1 -23   1   -0.30    0.36 
   1 -23  -1    0.41    0.45 
  -1 -23   1    0.32    0.48 
  -1 -23   0   -0.59    0.47 
  -1 -23   0    0.71    0.39 
   1 -23   0   -0.51    0.39 
   1 -23   0    0.00    0.46 
  -1 -23  -1    5.11    0.66 
   1 -23   1    3.56    0.54 
  -1 -23  -2    0.30    0.46 
   1 -23   2   -0.54    0.37 
  -1 -23  -3    0.84    0.51 
   1 -23   3    1.14    0.48 
   1 -23   4    0.39    0.46 
  -1 -23  -4    0.83    0.48 
  -1 -23  -5    0.58    0.53 
   1 -23   5    0.04    0.46 
  -1 -24   4    1.52    0.52 
   1 -24  -4    1.15    0.51 
  -1 -24   3    0.73    0.44 
   1 -24  -3    0.72    0.49 
  -1 -24   2   -0.31    0.41 
   1 -24  -2   -0.47    0.43 
   1 -24  -2    0.09    0.40 
  -1 -24   1   -0.23    0.40 
  -1 -24   1    0.87    0.53 
   1 -24  -1    0.49    0.47 
   1 -24  -1    0.84    0.45 
  -1 -24   0    0.54    0.49 
   1 -24   0    0.36    0.43 
   1 -24   1   -0.51    0.42 
  -1 -24  -1   -0.10    0.48 
  -1 -24  -2   -0.15    0.49 
   1 -24   2    0.74    0.46 
   1 -24   3    0.35    0.46 
  -1 -24  -3    1.54    0.57 
   1 -25  -1    1.42    0.55 
   1 -25  -1   -0.61    0.38 
   1 -25   0   -0.09    0.42 
  -1 -25   0    1.51    0.56 
   1 -25   1   -0.17    0.46 
  -1 -25  -1    0.13    0.51 
  -2   0  13    0.13    0.42 
  -2   0  13    0.05    0.39 
  -2   0  12    0.27    0.38 
  -2   0  12    0.47    0.41 
  -2   0  11    0.00    0.35 
  -2   0  11    0.04    0.37 
  -2   0  10    6.98    0.57 
  -2   0  10    7.03    0.58 
  -2   0   9   -0.17    0.28 
  -2   0   9   -0.43    0.26 
  -2   0   8    6.91    0.52 
  -2   0   8    6.17    0.51 
  -2   0   7    0.23    0.27 
  -2   0   7    0.23    0.26 
  -2   0   6   53.91    1.25 
  -2   0   6   53.29    1.21 
  -2   0   5   -0.37    0.17 
  -2   0   5   -0.17    0.17 
  -2   0   4   36.07    0.84 
  -2   0   4   36.56    0.87 
  -2   0   3   -0.13    0.15 
  -2   0   3   -0.31    0.12 
  -2   0   2  238.86    4.15 
  -2   0   2  246.13    3.95 
  -2   0   1    0.64    0.14 
   2   0   0   23.45    0.46 
   2   0   0   23.06    0.49 
  -2   0   0   23.43    0.52 
   2   0   1    0.15    0.10 
  -2   0  -1    0.33    0.12 
   2   0   1    0.04    0.11 
   2   0   2  125.43    2.05 
   2   0   2  124.15    2.12 
  -2   0  -2  124.52    2.15 
   2   0   3   -0.01    0.12 
   2   0   3   -0.22    0.14 
  -2   0  -3   -0.08    0.11 
   2   0   4  102.49    1.88 
  -2   0  -4  101.60    1.86 
   2   0   4  105.90    1.82 
   2   0   5   -0.14    0.15 
   2   0   5   -0.18    0.16 
  -2   0  -5   -0.10    0.15 
   2   0   5   -0.05    0.19 
   2   0   6    3.38    0.34 
   2   0   6    3.90    0.29 
   2   0   6    3.29    0.30 
  -2   0  -6    3.77    0.29 
   2   0   7   -0.19    0.26 
   2   0   7   -0.31    0.22 
  -2   0  -7    0.43    0.23 
   2   0   7   -0.13    0.19 
   2   0   8   18.70    0.69 
  -2   0  -8   17.54    0.68 
   2   0   8   19.80    0.75 
   2   0   8   19.01    0.66 
   2   0   9   -0.01    0.32 
   2   0   9    0.09    0.26 
  -2   0  -9    0.03    0.28 
   2   0   9   -0.16    0.27 
   2   0  10    2.10    0.39 
  -2   0 -10    1.22    0.34 
   2   0  10    1.44    0.40 
   2   0  11    0.03    0.32 
   2   0  11   -0.27    0.36 
   2   0  12    2.25    0.46 
   2   0  12    1.64    0.49 
   2   0  13    0.52    0.41 
  -2   1  13    0.21    0.40 
  -2  -1  13   -0.53    0.39 
  -2  -1  13    0.17    0.38 
  -2   1  12    0.07    0.36 
  -2   1  12   -0.29    0.37 
  -2  -1  12   -0.22    0.36 
  -2  -1  12    0.28    0.40 
  -2   1  11    0.50    0.38 
  -2   1  11    0.04    0.36 
  -2  -1  11   -0.26    0.37 
  -2  -1  11    0.16    0.37 
  -2   1  10    0.45    0.33 
  -2   1  10    0.33    0.34 
  -2  -1  10    0.36    0.32 
  -2  -1  10    0.30    0.35 
  -2   1   9   29.72    0.99 
  -2   1   9   29.83    1.00 
  -2  -1   9   28.69    0.97 
  -2  -1   9   29.47    0.97 
  -2   1   8    0.61    0.31 
  -2   1   8    0.85    0.33 
  -2  -1   8    0.53    0.33 
  -2  -1   8    0.71    0.30 
  -2   1   7   42.55    1.13 
  -2   1   7   40.31    1.07 
  -2  -1   7   43.56    1.10 
  -2  -1   7   44.76    1.12 
  -2   1   6   20.77    0.70 
  -2   1   6   19.20    0.66 
  -2  -1   6   19.28    0.68 
  -2  -1   6   21.20    0.68 
  -2   1   5   70.60    1.42 
  -2   1   5   71.25    1.48 
  -2  -1   5   69.85    1.47 
  -2  -1   5   69.79    1.43 
  -2   1   4   91.68    1.80 
  -2   1   4   94.46    1.74 
  -2  -1   4   94.77    1.73 
  -2  -1   4   92.18    1.79 
  -2   1   3  143.13    2.46 
  -2   1   3  145.14    2.58 
  -2  -1   3  141.97    2.46 
  -2  -1   3  144.96    2.58 
  -2   1   2  231.16    3.97 
  -2  -1   2  230.26    3.98 
  -2  -1   2  233.80    3.77 
  -2   1   1  126.51    2.21 
  -2  -1   1  127.51    2.24 
  -2  -1   1  125.98    2.08 
  -2   1   0   26.26    0.53 
   2   1   0   25.97    0.53 
   2  -1   0   25.29    0.51 
  -2  -1   0   25.45    0.57 
   2  -1   0   25.39    0.52 
   2   1   1  306.88    4.80 
  -2   1  -1  298.51    5.05 
   2  -1   1  301.01    4.85 
   2  -1   1  303.43    4.82 
  -2  -1  -1  304.99    5.07 
   2   1   2  113.04    1.97 
  -2   1  -2  112.56    1.96 
   2   1   2  119.08    1.88 
   2  -1   2  114.54    1.97 
  -2  -1  -2  114.91    2.01 
   2  -1   2  116.59    1.93 
   2   1   3   28.94    0.59 
  -2   1  -3   28.20    0.58 
   2   1   3   28.29    0.65 
  -2  -1  -3   29.27    0.64 
   2  -1   3   29.54    0.63 
   2  -1   3   28.16    0.67 
  -2   1  -4   19.40    0.48 
   2   1   4   19.64    0.49 
   2   1   4   18.65    0.56 
  -2  -1  -4   19.72    0.52 
   2  -1   4   20.27    0.52 
   2   1   5    8.15    0.40 
   2   1   5    8.31    0.36 
  -2   1  -5    8.09    0.34 
   2  -1   5    9.47    0.35 
   2  -1   5    9.06    0.43 
   2  -1   5    8.45    0.38 
  -2  -1  -5    8.83    0.40 
   2   1   6    0.10    0.22 
   2   1   6    0.27    0.19 
   2   1   6    0.39    0.21 
   2  -1   6    0.27    0.17 
  -2  -1  -6    0.45    0.20 
   2  -1   6    0.19    0.19 
   2  -1   6    0.23    0.24 
   2   1   7    6.71    0.44 
   2   1   7    6.27    0.40 
   2   1   7    6.52    0.46 
  -2  -1  -7    7.38    0.44 
   2  -1   7    7.34    0.45 
   2  -1   7    6.44    0.48 
   2  -1   7    6.80    0.41 
   2   1   8    3.87    0.43 
   2   1   8    3.53    0.38 
   2   1   8    3.41    0.36 
   2  -1   8    3.20    0.39 
   2  -1   8    3.07    0.43 
  -2  -1  -8    3.04    0.38 
   2  -1   8    3.20    0.34 
   2   1   9    0.80    0.33 
  -2   1  -9    0.28    0.28 
   2   1   9    0.45    0.30 
   2  -1   9    0.35    0.26 
  -2  -1  -9    0.00    0.29 
   2  -1   9    0.61    0.30 
   2  -1   9    0.09    0.31 
   2   1  10    4.66    0.50 
   2   1  10    4.64    0.47 
  -2   1 -10    4.98    0.43 
   2  -1  10    4.14    0.46 
   2  -1  10    4.44    0.51 
  -2  -1 -10    4.62    0.46 
   2  -1  10    3.92    0.42 
   2   1  11   -0.30    0.32 
   2   1  11   -0.13    0.36 
   2  -1  11    0.50    0.41 
  -2  -1 -11    0.17    0.34 
   2  -1  11   -0.50    0.30 
   2   1  12    0.42    0.36 
   2   1  12   -0.29    0.39 
   2  -1  12   -0.20    0.36 
   2  -1  12   -0.78    0.39 
   2   1  13   -0.73    0.44 
   2   1  13    0.10    0.37 
   2  -1  13    0.48    0.41 
  -2   2  13    0.26    0.40 
  -2  -2  13    0.68    0.46 
  -2   2  12   -0.23    0.36 
  -2  -2  12    0.36    0.41 
  -2  -2  12   -0.05    0.38 
  -2   2  11    0.58    0.37 
  -2  -2  11    0.48    0.36 
  -2  -2  11    0.16    0.39 
  -2   2  10    0.75    0.36 
  -2   2  10    1.08    0.36 
  -2  -2  10    0.39    0.33 
  -2  -2  10    0.52    0.37 
  -2   2   9    0.06    0.30 
  -2   2   9    0.21    0.29 
  -2  -2   9    0.08    0.32 
  -2  -2   9   -0.06    0.28 
  -2   2   8    9.24    0.61 
  -2   2   8    9.05    0.57 
  -2  -2   8    9.38    0.61 
  -2  -2   8    8.82    0.58 
  -2   2   7    4.16    0.41 
  -2   2   7    5.46    0.44 
  -2  -2   7    4.69    0.42 
  -2  -2   7    5.43    0.42 
  -2   2   6   18.47    0.68 
  -2   2   6   18.54    0.63 
  -2  -2   6   18.68    0.66 
  -2  -2   6   19.21    0.66 
  -2   2   5  117.41    2.26 
  -2   2   5  118.63    2.17 
  -2  -2   5  115.94    2.17 
  -2  -2   5  117.35    2.23 
  -2   2   4   47.03    1.06 
  -2  -2   4   50.10    1.07 
  -2  -2   4   48.82    1.03 
  -2   2   3   27.83    0.68 
  -2  -2   3   28.17    0.69 
  -2  -2   3   26.74    0.64 
  -2   2   2   72.44    1.38 
  -2  -2   2   74.37    1.42 
  -2  -2   2   71.54    1.30 
  -2   2   1    1.43    0.16 
  -2  -2   1    0.98    0.13 
   2  -2  -1    1.96    0.14 
  -2  -2   1    0.64    0.20 
  -2   2   0   36.95    0.69 
  -2  -2   0   36.16    0.63 
   2  -2   0   35.19    0.66 
  -2  -2   0   35.47    0.77 
   2  -2   0   36.12    0.71 
   2   2   1  254.96    4.20 
  -2   2  -1  255.65    4.31 
   2  -2   1  263.87    4.18 
   2  -2   1  262.28    4.17 
  -2  -2  -1  261.01    4.38 
   2   2   2   11.53    0.36 
   2   2   2   11.90    0.26 
  -2   2  -2   11.39    0.27 
   2  -2   2   11.98    0.35 
  -2  -2  -2   12.00    0.40 
  -2   2  -3   14.95    0.34 
   2   2   3   15.70    0.36 
   2   2   3   15.61    0.46 
   2  -2   3   15.41    0.47 
  -2  -2  -3   15.16    0.45 
   2  -2   3   16.15    0.45 
  -2   2  -4  115.61    2.03 
   2   2   4  117.03    2.08 
   2   2   4  116.53    1.99 
   2  -2   4  118.89    2.04 
  -2  -2  -4  116.95    2.13 
   2  -2   4  116.73    2.06 
   2  -2   4  114.68    2.11 
   2   2   5    6.77    0.37 
   2   2   5    6.99    0.32 
   2  -2   5    7.30    0.37 
   2  -2   5    6.95    0.29 
  -2  -2  -5    6.73    0.40 
   2  -2   5    7.08    0.40 
   2   2   6    8.59    0.45 
   2   2   6    8.66    0.40 
   2  -2   6    8.64    0.43 
   2  -2   6    9.46    0.38 
   2  -2   6    9.30    0.46 
  -2  -2  -6    9.41    0.48 
   2   2   7    0.80    0.26 
   2   2   7    0.99    0.30 
   2  -2   7    0.87    0.32 
   2  -2   7    1.28    0.30 
  -2  -2  -7    1.05    0.28 
   2  -2   7    1.59    0.24 
   2   2   8   -0.03    0.25 
   2   2   8   -0.23    0.29 
   2  -2   8    0.45    0.34 
   2  -2   8    0.14    0.23 
   2  -2   8    0.19    0.29 
  -2  -2  -8    0.62    0.32 
   2   2   9    8.84    0.54 
   2   2   9   10.25    0.59 
   2  -2   9    9.39    0.63 
   2  -2   9    9.70    0.53 
  -2  -2  -9    7.99    0.55 
   2  -2   9    8.68    0.55 
   2   2  10    0.86    0.37 
   2   2  10    1.15    0.33 
   2  -2  10    0.68    0.39 
  -2  -2 -10    1.47    0.36 
   2  -2  10    1.09    0.35 
   2   2  11    3.19    0.44 
   2   2  11    2.69    0.46 
  -2  -2 -11    3.52    0.45 
   2  -2  11    2.29    0.48 
   2  -2  11    2.65    0.46 
   2   2  12    0.20    0.40 
   2   2  12    0.92    0.38 
   2  -2  12    0.56    0.41 
   2  -2  12   -0.23    0.43 
   2   2  13   -0.37    0.44 
   2  -2  13    0.16    0.40 
  -2   3  13    0.06    0.40 
  -2  -3  13    0.26    0.44 
  -2   3  12    0.54    0.41 
  -2  -3  12   -0.16    0.40 
  -2  -3  12    0.32    0.39 
  -2   3  11    5.19    0.54 
  -2  -3  11    5.94    0.59 
  -2  -3  11    5.23    0.54 
  -2   3  10    0.03    0.33 
  -2  -3  10    0.39    0.33 
  -2  -3  10    0.41    0.36 
  -2   3   9    1.66    0.38 
  -2  -3   9    1.35    0.35 
  -2  -3   9    1.15    0.35 
  -2   3   8   10.60    0.64 
  -2  -3   8   10.87    0.60 
  -2  -3   8   10.01    0.62 
  -2   3   7    3.81    0.39 
  -2  -3   7    4.18    0.40 
  -2  -3   7    4.94    0.44 
  -2   3   6    2.58    0.31 
  -2  -3   6    2.45    0.32 
  -2  -3   6    2.73    0.31 
  -2   3   5   11.63    0.49 
  -2  -3   5   11.43    0.50 
  -2  -3   5   11.19    0.49 
  -2   3   4  206.37    3.65 
  -2  -3   4  205.02    3.63 
  -2  -3   4  203.10    3.48 
  -2   3   3   23.10    0.62 
  -2  -3   3   24.83    0.65 
  -2  -3   3   21.90    0.57 
  -2   3   2   14.60    0.44 
  -2  -3   2   14.05    0.40 
  -2  -3   2   13.88    0.49 
  -2   3   1    7.59    0.30 
   2  -3  -1    7.45    0.20 
   2  -3  -1    7.49    0.36 
  -2  -3   1    8.83    0.47 
  -2  -3   1    7.67    0.25 
  -2   3   0  249.49    4.07 
  -2  -3   0  241.63    3.84 
   2  -3   0  241.92    3.87 
  -2  -3   0  241.28    4.15 
   2  -3   0  240.72    3.94 
   2   3   1   19.82    0.51 
  -2   3  -1   20.48    0.39 
   2  -3   1   21.01    0.48 
   2  -3   1   19.82    0.51 
  -2  -3  -1   20.37    0.53 
   2   3   2    3.76    0.24 
   2   3   2    3.70    0.13 
   2  -3   2    3.80    0.24 
   2  -3   2    4.01    0.24 
  -2  -3  -2    3.64    0.27 
   2   3   3    3.47    0.25 
  -2   3  -3    3.76    0.15 
   2   3   3    3.93    0.18 
  -2  -3  -3    3.94    0.27 
   2  -3   3    3.67    0.26 
   2  -3   3    3.44    0.25 
   2   3   4   15.61    0.41 
   2   3   4   16.32    0.51 
   2  -3   4   15.72    0.48 
   2  -3   4   16.01    0.37 
  -2  -3  -4   14.99    0.51 
   2  -3   4   15.42    0.51 
   2   3   5    0.10    0.15 
   2   3   5    0.13    0.18 
   2  -3   5   -0.27    0.17 
  -2  -3  -5    0.00    0.19 
   2  -3   5   -0.03    0.12 
   2  -3   5   -0.34    0.18 
   2   3   6    1.79    0.23 
   2   3   6    1.38    0.26 
   2  -3   6    1.54    0.28 
  -2  -3  -6    1.90    0.28 
   2  -3   6    2.08    0.20 
   2  -3   6    2.02    0.29 
   2   3   7   15.23    0.56 
   2   3   7   16.10    0.61 
   2  -3   7   15.42    0.63 
   2  -3   7   15.58    0.52 
   2  -3   7   15.52    0.68 
  -2  -3  -7   16.48    0.67 
   2   3   8    0.97    0.33 
   2   3   8   -0.04    0.25 
  -2  -3  -8    0.97    0.32 
   2  -3   8    0.29    0.23 
   2  -3   8    0.57    0.30 
   2  -3   8    0.19    0.32 
   2   3   9    0.00    0.26 
   2   3   9    0.08    0.30 
   2  -3   9   -0.04    0.34 
  -2  -3  -9   -0.21    0.30 
   2  -3   9   -0.41    0.22 
   2  -3   9    0.01    0.29 
   2   3  10    4.89    0.47 
   2   3  10    5.28    0.50 
  -2  -3 -10    4.84    0.49 
   2  -3  10    4.67    0.49 
   2  -3  10    4.39    0.54 
   2   3  11   -0.04    0.35 
   2   3  11    0.12    0.33 
  -2  -3 -11    0.20    0.33 
   2  -3  11   -0.88    0.33 
   2  -3  11    0.09    0.41 
   2   3  12    0.12    0.42 
  -2  -3 -12    0.45    0.40 
   2  -3  12    0.01    0.36 
   2   3  13    0.13    0.45 
   2  -3  13    0.36    0.43 
  -2   4  13   -0.10    0.41 
  -2  -4  13   -0.27    0.43 
  -2   4  12    0.15    0.40 
  -2  -4  12    0.71    0.40 
  -2  -4  12    0.54    0.43 
  -2   4  11    0.51    0.39 
  -2  -4  11    0.20    0.39 
  -2  -4  11    0.44    0.37 
  -2   4  10    2.26    0.43 
  -2  -4  10    1.93    0.39 
  -2  -4  10    1.62    0.43 
  -2   4   9    2.06    0.38 
  -2  -4   9    2.10    0.39 
  -2  -4   9    2.75    0.39 
  -2   4   8    2.37    0.39 
  -2  -4   8    2.66    0.37 
  -2  -4   8    2.65    0.41 
  -2   4   7    0.14    0.28 
  -2  -4   7    0.34    0.26 
  -2  -4   7    0.14    0.29 
  -2   4   6   23.56    0.77 
  -2  -4   6   25.11    0.76 
  -2  -4   6   24.29    0.77 
  -2   4   5    0.53    0.23 
  -2  -4   5    0.41    0.21 
  -2  -4   5    0.38    0.20 
  -2   4   4   10.67    0.48 
  -2  -4   4   10.21    0.48 
  -2  -4   4   10.14    0.42 
  -2   4   3    2.71    0.24 
  -2  -4   3    3.13    0.27 
  -2  -4   3    2.60    0.22 
  -2   4   2  219.75    3.79 
  -2  -4   2  214.82    3.83 
  -2  -4   2  221.01    3.59 
  -2   4   1    3.13    0.23 
   2  -4  -1    2.96    0.13 
   2  -4  -1    3.25    0.26 
  -2  -4   1    3.18    0.19 
  -2  -4   1    3.43    0.30 
  -2   4   0    9.86    0.29 
   2  -4   0    9.19    0.27 
   2  -4   0    9.99    0.36 
  -2  -4   0    9.56    0.41 
  -2  -4   0    9.91    0.25 
  -2   4  -1   37.71    0.68 
   2   4   1   36.90    0.78 
   2  -4   1   37.40    0.74 
   2  -4   1   37.87    0.79 
  -2  -4  -1   38.22    0.85 
   2   4   2   31.82    0.71 
   2  -4   2   31.50    0.70 
  -2  -4  -2   32.11    0.54 
  -2  -4  -2   30.88    0.73 
   2  -4   2   32.01    0.72 
   2   4   3   -0.03    0.14 
   2  -4   3   -0.07    0.16 
   2  -4   3    0.16    0.16 
  -2  -4  -3    0.07    0.17 
   2   4   4   52.34    1.07 
   2   4   4   52.49    0.97 
   2  -4   4   52.11    0.93 
   2  -4   4   51.87    1.12 
  -2  -4  -4   50.27    1.12 
   2  -4   4   53.10    1.11 
   2   4   5    8.93    0.33 
   2   4   5    9.21    0.42 
   2  -4   5    9.40    0.44 
   2  -4   5    9.12    0.29 
   2  -4   5    8.62    0.43 
  -2  -4  -5    8.73    0.43 
   2   4   6   38.55    0.88 
   2   4   6   38.18    0.94 
  -2  -4  -6   37.62    0.96 
   2  -4   6   38.45    0.81 
   2  -4   6   38.60    0.98 
   2  -4   6   38.65    1.01 
   2   4   7    6.77    0.41 
   2   4   7    6.79    0.46 
   2  -4   7    6.05    0.47 
   2  -4   7    6.58    0.51 
   2  -4   7    6.43    0.35 
  -2  -4  -7    5.61    0.44 
   2   4   8   21.30    0.74 
   2   4   8   20.04    0.68 
   2  -4   8   20.31    0.79 
  -2  -4  -8   20.59    0.79 
   2  -4   8   21.89    0.64 
   2  -4   8   21.06    0.79 
   2   4   9    0.35    0.30 
   2   4   9    0.25    0.28 
   2  -4   9   -0.14    0.29 
   2  -4   9    0.03    0.33 
  -2  -4  -9    0.32    0.32 
   2   4  10    0.37    0.36 
   2   4  10    0.53    0.31 
   2  -4  10    1.03    0.42 
   2  -4  10    0.65    0.35 
  -2  -4 -10    0.38    0.36 
   2   4  11    1.59    0.38 
   2   4  11    1.06    0.41 
  -2  -4 -11    0.51    0.37 
   2  -4  11    1.79    0.43 
   2  -4  11    0.81    0.45 
   2   4  12    0.31    0.41 
  -2  -4 -12    0.65    0.39 
   2  -4  12   -0.27    0.36 
   2   4  13   -0.34    0.42 
   2  -4  13    0.75    0.45 
  -2   5  13    0.13    0.41 
  -2  -5  13   -0.09    0.43 
  -2   5  12   -0.17    0.39 
  -2  -5  12   -0.11    0.41 
  -2   5  11    6.23    0.63 
  -2  -5  11    5.41    0.62 
  -2  -5  11    6.85    0.58 
  -2   5  10    1.92    0.41 
  -2  -5  10    2.28    0.46 
  -2  -5  10    2.61    0.42 
  -2   5   9   -0.02    0.31 
  -2  -5   9   -0.09    0.27 
  -2  -5   9   -0.33    0.32 
  -2   5   8    3.32    0.43 
  -2  -5   8    3.45    0.41 
  -2  -5   8    3.48    0.45 
  -2   5   7    8.39    0.54 
  -2  -5   7    8.48    0.52 
  -2  -5   7    7.15    0.51 
  -2   5   6   10.68    0.54 
  -2  -5   6    9.83    0.52 
  -2  -5   6   10.62    0.53 
  -2   5   5   49.46    1.20 
  -2  -5   5   50.84    1.16 
  -2  -5   5   50.91    1.15 
  -2   5   4   58.26    1.28 
  -2  -5   4   57.16    1.21 
  -2  -5   4   57.84    1.26 
  -2  -5   3   86.15    1.60 
  -2  -5   3   85.65    1.70 
  -2   5   2    0.17    0.15 
  -2  -5   2    0.23    0.20 
   2  -5  -2   -0.01    0.17 
  -2  -5   2   -0.13    0.13 
  -2   5   1  192.82    3.31 
  -2  -5   1  188.93    3.37 
   2  -5  -1  188.26    3.20 
   2  -5  -1  192.51    3.03 
  -2  -5   1  193.90    3.13 
  -2   5   0  158.49    2.69 
  -2  -5   0  155.94    2.78 
   2  -5   0  154.39    2.64 
  -2  -5   0  156.07    2.53 
   2  -5   0  156.30    2.54 
  -2  -5  -1  275.20    4.32 
  -2  -5  -1  272.97    4.71 
   2  -5   1  277.74    4.56 
   2  -5   1  278.99    4.44 
   2  -5   1  267.17    4.48 
   2   5   2    4.19    0.28 
   2  -5   2    4.72    0.32 
   2  -5   2    4.44    0.28 
  -2  -5  -2    4.10    0.28 
  -2  -5  -2    3.93    0.15 
   2   5   3  161.88    2.75 
  -2  -5  -3  160.83    2.91 
   2  -5   3  160.40    2.79 
   2  -5   3  161.45    2.78 
   2   5   4    9.90    0.44 
   2  -5   4   10.71    0.43 
   2  -5   4   10.60    0.44 
   2  -5   4   10.13    0.25 
  -2  -5  -4    9.88    0.48 
   2   5   5    2.13    0.26 
  -2  -5  -5    1.90    0.29 
   2  -5   5    2.33    0.29 
   2  -5   5    2.14    0.31 
   2  -5   5    2.24    0.15 
   2   5   6    0.27    0.22 
   2  -5   6    0.29    0.13 
   2  -5   6   -0.04    0.24 
  -2  -5  -6   -0.07    0.25 
   2  -5   6    0.08    0.25 
   2   5   7   20.66    0.69 
   2  -5   7   21.42    0.77 
   2  -5   7   20.61    0.57 
   2  -5   7   20.84    0.76 
  -2  -5  -7   21.29    0.77 
   2   5   8    1.00    0.32 
   2  -5   8    0.60    0.33 
   2  -5   8    1.08    0.39 
  -2  -5  -8    0.57    0.34 
   2  -5   8    1.18    0.23 
   2   5   9    1.65    0.36 
  -2  -5  -9    1.48    0.36 
   2  -5   9    1.49    0.37 
   2  -5   9    0.67    0.40 
   2   5  10    0.10    0.31 
   2  -5  10   -0.29    0.39 
  -2  -5 -10    0.80    0.36 
   2  -5  10   -0.02    0.33 
   2   5  11    0.85    0.40 
  -2  -5 -11    1.34    0.42 
   2  -5  11    0.68    0.39 
   2   5  12    0.39    0.41 
   2  -5  12    0.40    0.40 
  -2  -5 -12    0.06    0.39 
  -2   6  13   -0.17    0.43 
  -2  -6  13   -0.07    0.44 
  -2   6  12   -0.11    0.41 
  -2  -6  12   -0.56    0.41 
  -2   6  11    0.36    0.41 
  -2  -6  11    1.45    0.42 
  -2  -6  11    1.66    0.45 
  -2   6  10    1.76    0.40 
  -2  -6  10    2.89    0.43 
  -2  -6  10    2.76    0.48 
  -2   6   9    0.81    0.37 
  -2  -6   9    0.96    0.32 
  -2  -6   9    1.84    0.41 
  -2   6   8    2.87    0.40 
  -2  -6   8    2.70    0.38 
  -2  -6   8    3.52    0.45 
  -2   6   7    5.04    0.46 
  -2  -6   7    5.09    0.44 
  -2  -6   7    5.32    0.44 
  -2   6   6   12.81    0.64 
  -2  -6   6   12.34    0.58 
  -2  -6   6   12.29    0.58 
  -2   6   5   48.60    1.16 
  -2  -6   5   45.54    1.10 
  -2  -6   5   48.06    1.13 
  -2   6   4    4.15    0.33 
  -2  -6   4    5.06    0.37 
  -2  -6   4    4.63    0.34 
  -2  -6   3   51.71    1.09 
   2  -6  -3   54.97    1.12 
  -2  -6   3   50.75    1.18 
  -2   6   2    0.18    0.14 
  -2  -6   2    0.12    0.20 
   2  -6  -2    0.08    0.18 
  -2  -6   2    0.11    0.14 
  -2   6   1   61.95    1.22 
   2  -6  -1   62.43    1.22 
  -2  -6   1   62.17    1.14 
  -2  -6   1   63.66    1.29 
  -2   6   0    5.31    0.26 
  -2  -6   0    5.62    0.23 
  -2  -6   0    5.25    0.36 
   2  -6   0    5.92    0.24 
   2  -6   0    5.67    0.34 
   2  -6   1   81.31    1.43 
  -2  -6  -1   80.98    1.58 
   2  -6   1   79.23    1.44 
   2  -6   1   80.45    1.51 
  -2  -6  -1   83.03    1.35 
   2   6   2   13.12    0.43 
  -2  -6  -2   12.14    0.47 
   2  -6   2   12.71    0.46 
   2  -6   2   12.54    0.40 
  -2  -6  -2   12.40    0.29 
   2  -6   2   12.66    0.30 
   2   6   3   11.06    0.42 
  -2  -6  -3   11.42    0.47 
  -2  -6  -3   11.38    0.31 
   2  -6   3   10.80    0.42 
   2  -6   3   10.87    0.46 
   2   6   4   41.03    0.90 
  -2  -6  -4   39.29    1.00 
   2  -6   4   40.85    0.97 
   2  -6   4   40.25    0.96 
   2   6   5   40.08    0.93 
   2  -6   5   38.27    0.74 
   2  -6   5   38.40    0.99 
   2  -6   5   38.41    0.97 
  -2  -6  -5   39.80    1.02 
   2   6   6    0.60    0.24 
   2  -6   6    0.26    0.29 
   2  -6   6    0.13    0.13 
   2  -6   6    0.14    0.24 
  -2  -6  -6    0.15    0.28 
   2   6   7    1.04    0.29 
   2  -6   7    0.91    0.32 
  -2  -6  -7    1.11    0.35 
   2  -6   7    1.51    0.36 
   2  -6   7    1.45    0.20 
   2   6   8    2.94    0.37 
  -2  -6  -8    3.56    0.45 
   2  -6   8    2.78    0.42 
   2  -6   8    4.09    0.49 
   2   6   9    4.48    0.43 
   2  -6   9    4.61    0.49 
   2  -6   9    4.45    0.54 
  -2  -6  -9    4.33    0.48 
   2   6  10    2.05    0.41 
   2  -6  10    2.66    0.45 
  -2  -6 -10    1.93    0.44 
   2   6  11    0.69    0.38 
   2  -6  11   -0.16    0.36 
  -2  -6 -11    1.25    0.44 
   2   6  12   -0.48    0.37 
  -2  -6 -12    1.25    0.44 
   2  -6  12   -0.45    0.40 
  -2   7  12   -0.05    0.39 
  -2  -7  12   -0.04    0.44 
  -2   7  11    0.02    0.36 
  -2  -7  11    1.12    0.46 
  -2   7  10    4.88    0.55 
  -2  -7  10    3.83    0.46 
  -2  -7  10    3.74    0.51 
  -2   7   9    0.48    0.32 
  -2  -7   9    0.41    0.32 
  -2  -7   9    0.91    0.38 
  -2   7   8    3.80    0.45 
  -2  -7   8    4.72    0.44 
  -2  -7   8    4.86    0.50 
  -2   7   7   12.37    0.69 
  -2  -7   7   12.69    0.66 
  -2  -7   7   12.82    0.61 
  -2   7   6   20.73    0.80 
  -2  -7   6   22.52    0.77 
  -2  -7   6   22.05    0.74 
  -2   7   5    2.60    0.32 
  -2  -7   5    3.23    0.34 
  -2  -7   5    2.65    0.33 
  -2   7   4   57.89    1.30 
  -2  -7   4   57.41    1.24 
  -2  -7   4   57.37    1.31 
  -2   7   3    4.09    0.31 
   2  -7  -3    4.00    0.32 
  -2  -7   3    4.01    0.36 
  -2  -7   3    3.81    0.29 
  -2   7   2   -0.13    0.15 
  -2  -7   2    0.01    0.22 
  -2  -7   2    0.11    0.15 
   2  -7  -2   -0.10    0.19 
  -2   7   1    0.56    0.16 
  -2  -7   1    0.31    0.14 
  -2  -7   1    0.13    0.19 
   2  -7  -1    0.00    0.19 
  -2   7   0  121.08    2.15 
   2  -7   0  118.01    2.14 
  -2  -7   0  121.05    2.03 
  -2  -7   0  122.33    2.27 
   2  -7   0  121.80    2.15 
   2  -7   1    3.64    0.26 
   2  -7   1    3.07    0.18 
   2  -7   1    3.71    0.29 
  -2  -7  -1    3.17    0.30 
  -2  -7  -1    3.07    0.18 
   2   7   2   13.12    0.45 
   2  -7   2   12.59    0.49 
  -2  -7  -2   13.50    0.33 
  -2  -7  -2   12.95    0.54 
   2  -7   2   13.06    0.34 
   2  -7   2   12.77    0.44 
   2   7   3    1.03    0.21 
  -2  -7  -3    0.87    0.25 
   2  -7   3    0.63    0.23 
   2  -7   3    0.68    0.23 
  -2  -7  -3    0.81    0.14 
   2   7   4   11.37    0.46 
   2  -7   4   11.34    0.50 
  -2  -7  -4   10.88    0.37 
  -2  -7  -4   11.19    0.56 
   2  -7   4   11.63    0.50 
   2   7   5    1.80    0.26 
   2  -7   5    1.32    0.29 
   2  -7   5    1.59    0.30 
  -2  -7  -5    1.42    0.31 
   2  -7   5    1.36    0.12 
   2   7   6   29.06    0.79 
   2  -7   6   26.83    0.60 
   2  -7   6   29.08    0.88 
  -2  -7  -6   28.92    0.91 
   2  -7   6   27.32    0.87 
   2   7   7    5.64    0.42 
  -2  -7  -7    5.21    0.49 
   2  -7   7    5.21    0.50 
   2  -7   7    5.19    0.49 
   2   7   8    9.46    0.53 
   2  -7   8    9.41    0.61 
   2  -7   8    8.54    0.59 
  -2  -7  -8    9.97    0.67 
   2   7   9    0.37    0.28 
   2  -7   9    0.15    0.30 
  -2  -7  -9   -0.19    0.34 
   2   7  10    0.95    0.35 
  -2  -7 -10    1.39    0.42 
   2  -7  10    1.42    0.42 
   2   7  11    0.17    0.33 
   2  -7  11    0.54    0.39 
  -2  -7 -11    0.28    0.39 
   2  -7  12    0.43    0.42 
  -2  -7 -12    0.91    0.45 
  -2   8  12    1.41    0.49 
  -2  -8  12    0.86    0.48 
  -2   8  11   -0.08    0.39 
  -2  -8  11    0.51    0.44 
  -2   8  10    0.69    0.41 
  -2  -8  10    0.24    0.37 
  -2  -8  10   -0.13    0.31 
  -2   8   9    1.96    0.44 
  -2  -8   9    2.75    0.39 
  -2  -8   9    1.48    0.38 
  -2   8   8    0.17    0.31 
  -2  -8   8    0.11    0.30 
  -2  -8   8   -0.04    0.29 
  -2   8   7    1.08    0.33 
  -2  -8   7    1.90    0.38 
  -2  -8   7    1.89    0.36 
  -2   8   6   19.38    0.75 
  -2  -8   6   19.17    0.75 
  -2  -8   6   19.09    0.71 
  -2   8   5    8.41    0.52 
  -2  -8   5    8.21    0.46 
  -2  -8   5    7.25    0.52 
  -2   8   4    1.00    0.26 
  -2  -8   4    1.07    0.29 
   2  -8  -4    0.81    0.26 
  -2  -8   4    0.87    0.24 
  -2   8   3   24.28    0.73 
   2  -8  -3   23.48    0.71 
  -2  -8   3   25.40    0.68 
  -2  -8   3   22.34    0.77 
  -2   8   2   51.79    1.13 
   2  -8  -2   52.30    1.12 
  -2  -8   2   51.81    1.06 
  -2  -8   2   50.04    1.19 
  -2   8   1    0.71    0.17 
  -2  -8   1    0.41    0.16 
  -2  -8   1    0.27    0.23 
   2  -8  -1    0.49    0.20 
  -2  -8   0  156.53    2.88 
   2  -8   0  156.98    2.75 
  -2  -8   0  156.72    2.63 
   2  -8   0  160.46    2.77 
  -2  -8  -1   31.49    0.82 
  -2  -8  -1   30.67    0.63 
   2  -8   1   31.19    0.68 
   2  -8   1   31.07    0.78 
   2   8   2  307.72    5.03 
   2  -8   2  308.42    5.12 
  -2  -8  -2  302.99    4.87 
  -2  -8  -2  301.23    5.32 
   2  -8   2  307.57    5.08 
   2   8   3    5.32    0.38 
   2  -8   3    5.06    0.36 
  -2  -8  -3    6.53    0.44 
   2  -8   3    5.45    0.39 
  -2  -8  -3    5.22    0.27 
   2  -8   3    5.17    0.28 
   2   8   4    3.93    0.31 
  -2  -8  -4    3.63    0.38 
   2  -8   4    3.69    0.34 
  -2  -8  -4    3.37    0.24 
   2  -8   4    3.95    0.36 
   2   8   5   28.29    0.75 
  -2  -8  -5   27.57    0.67 
  -2  -8  -5   29.06    0.91 
   2  -8   5   27.56    0.56 
   2  -8   5   28.62    0.84 
   2  -8   5   28.22    0.84 
   2   8   6   14.16    0.58 
   2  -8   6   15.42    0.67 
  -2  -8  -6   13.96    0.71 
   2  -8   6   14.31    0.68 
   2  -8   6   13.47    0.37 
   2   8   7    0.17    0.26 
  -2  -8  -7    0.52    0.35 
   2  -8   7   -0.14    0.30 
   2  -8   7    0.15    0.36 
   2   8   8    3.61    0.39 
   2  -8   8    3.02    0.45 
  -2  -8  -8    3.30    0.46 
   2   8   9    3.27    0.40 
   2  -8   9    3.53    0.48 
  -2  -8  -9    4.01    0.49 
   2   8  10   -0.14    0.31 
   2  -8  10   -0.38    0.35 
  -2  -8 -10    0.15    0.34 
  -2  -8 -11    0.82    0.42 
   2  -8  11    0.35    0.41 
  -2  -8 -12    0.69    0.44 
   2  -8  12   -0.36    0.39 
  -2   9  12    0.91    0.49 
  -2  -9  12    0.86    0.51 
  -2   9  11    1.67    0.49 
  -2  -9  11    1.45    0.49 
  -2   9  10    0.09    0.38 
  -2  -9  10    0.29    0.38 
  -2   9   9    0.44    0.37 
  -2  -9   9    0.31    0.32 
  -2  -9   9    0.59    0.38 
  -2   9   8    3.58    0.48 
  -2  -9   8    4.12    0.43 
  -2  -9   8    4.44    0.50 
  -2   9   7   27.37    0.96 
  -2  -9   7   26.11    0.91 
  -2  -9   7   27.49    0.90 
  -2   9   6   -0.08    0.29 
  -2  -9   6   -0.06    0.28 
  -2  -9   6   -0.22    0.28 
  -2   9   5    3.93    0.40 
  -2  -9   5    4.32    0.41 
   2  -9  -5    3.71    0.39 
  -2  -9   5    3.10    0.35 
  -2   9   4   -0.26    0.22 
  -2  -9   4    0.01    0.21 
  -2  -9   4    0.03    0.28 
   2  -9  -4   -0.26    0.24 
  -2   9   3   38.67    0.99 
  -2  -9   3   41.17    0.95 
  -2  -9   3   40.85    1.09 
   2  -9  -3   39.79    0.98 
  -2   9   2    3.02    0.29 
  -2  -9   2    2.73    0.26 
  -2  -9   2    2.91    0.35 
   2  -9  -2    2.77    0.31 
  -2  -9   1   66.28    1.27 
   2  -9  -1   65.55    1.34 
   2  -9  -1   67.35    1.35 
  -2  -9   1   64.06    1.42 
  -2  -9   0    5.54    0.40 
   2  -9   0    6.14    0.42 
  -2  -9   0    6.63    0.30 
   2  -9   0    6.48    0.33 
  -2  -9  -1   22.29    0.74 
  -2  -9  -1   23.11    0.53 
   2  -9   1   22.58    0.58 
   2  -9   1   22.78    0.67 
   2   9   2   55.27    1.13 
   2  -9   2   53.97    1.06 
  -2  -9  -2   53.55    1.00 
  -2  -9  -2   53.93    1.25 
   2  -9   2   52.96    1.19 
   2   9   3  197.13    3.37 
   2  -9   3  198.56    3.37 
   2  -9   3  190.68    3.45 
  -2  -9  -3  194.98    3.22 
  -2  -9  -3  204.33    3.64 
   2   9   4   -0.05    0.20 
  -2  -9  -4   -0.17    0.17 
   2  -9   4    0.06    0.26 
   2  -9   4   -0.25    0.11 
  -2  -9  -4   -0.06    0.28 
   2   9   5    0.95    0.25 
   2  -9   5    1.03    0.13 
  -2  -9  -5    1.34    0.35 
   2  -9   5    1.38    0.31 
  -2  -9  -5    1.20    0.22 
   2   9   6    1.35    0.29 
   2  -9   6    0.77    0.30 
  -2  -9  -6    0.24    0.31 
  -2  -9  -6    0.70    0.24 
   2   9   7   17.32    0.68 
  -2  -9  -7   17.72    0.82 
   2  -9   7   16.36    0.76 
   2   9   8    2.30    0.34 
   2  -9   8    2.57    0.43 
  -2  -9  -8    2.42    0.42 
   2   9   9    0.28    0.29 
   2  -9   9   -0.04    0.32 
  -2  -9  -9    0.22    0.37 
   2   9  10    0.03    0.31 
   2  -9  10   -0.36    0.35 
  -2  -9 -10    0.22    0.39 
   2  -9  11    0.00    0.36 
  -2  -9 -11   -0.15    0.40 
   2  -9  12   -0.65    0.39 
  -2  -9 -12    0.22    0.46 
  -2  10  12    1.57    0.52 
  -2 -10  12    0.99    0.49 
   2 -10 -12    1.56    0.54 
  -2  10  11    0.50    0.41 
  -2 -10  11    0.25    0.40 
  -2  10  10    0.34    0.41 
  -2 -10  10   -0.06    0.37 
  -2  10   9    3.41    0.48 
  -2 -10   9    3.15    0.43 
  -2 -10   9    3.30    0.48 
  -2  10   8    0.31    0.35 
  -2 -10   8    0.22    0.31 
  -2 -10   8    0.14    0.34 
  -2  10   7   19.36    0.86 
  -2 -10   7   18.76    0.78 
  -2 -10   7   18.60    0.78 
  -2  10   6   22.25    0.84 
  -2 -10   6   22.55    0.84 
   2 -10  -6   20.76    0.80 
  -2 -10   6   21.41    0.79 
  -2  10   5    3.79    0.40 
   2 -10  -5    3.71    0.41 
  -2 -10   5    3.43    0.43 
  -2 -10   5    4.16    0.41 
  -2  10   4    1.84    0.31 
  -2 -10   4    3.33    0.41 
   2 -10  -4    2.29    0.34 
  -2 -10   4    1.98    0.31 
  -2  10   3    2.11    0.30 
  -2 -10   3    2.20    0.29 
   2 -10  -3    2.15    0.31 
  -2 -10   3    1.42    0.35 
  -2  10   2   18.28    0.61 
   2 -10  -2   19.49    0.65 
  -2 -10   2   17.94    0.71 
   2 -10  -2   18.47    0.63 
  -2 -10   2   18.73    0.58 
  -2 -10   1   26.99    0.66 
  -2 -10   1   24.42    0.77 
   2 -10  -1   25.15    0.71 
   2 -10  -1   26.14    0.73 
  -2 -10   0    1.11    0.20 
   2 -10   0    0.62    0.23 
   2 -10   0    1.06    0.22 
  -2 -10   0    0.78    0.27 
  -2 -10  -1   21.51    0.75 
   2 -10   1   18.83    0.55 
   2 -10   1   20.04    0.68 
  -2 -10  -1   19.51    0.50 
   2  10   2  178.98    3.13 
  -2 -10  -2  181.40    3.37 
   2 -10   2  184.19    3.16 
  -2 -10  -2  183.10    3.01 
   2 -10   2  181.14    3.21 
   2  10   3   39.98    0.95 
  -2 -10  -3   42.06    1.09 
   2 -10   3   38.94    0.86 
  -2 -10  -3   40.35    0.83 
   2 -10   3   40.43    1.04 
   2  10   4   17.30    0.60 
  -2 -10  -4   16.21    0.74 
   2 -10   4   15.78    0.45 
   2 -10   4   16.33    0.66 
  -2 -10  -4   16.98    0.49 
   2  10   5   15.46    0.58 
  -2 -10  -5   15.54    0.70 
   2 -10   5   14.28    0.66 
   2 -10   5   14.68    0.39 
  -2 -10  -5   15.44    0.52 
   2  10   6    1.74    0.30 
  -2 -10  -6    1.91    0.29 
   2 -10   6    1.40    0.35 
  -2 -10  -6    2.21    0.40 
   2  10   7    2.85    0.36 
  -2 -10  -7    3.21    0.33 
   2 -10   7    3.29    0.46 
  -2 -10  -7    3.27    0.47 
   2  10   8    1.37    0.32 
  -2 -10  -8    1.03    0.37 
   2 -10   8    0.66    0.37 
   2  10   9    0.59    0.30 
   2 -10   9    0.62    0.39 
  -2 -10  -9    0.53    0.40 
  -2 -10 -10    0.21    0.41 
   2 -10  10    0.13    0.39 
  -2 -10 -11    1.50    0.49 
   2 -10  11    0.80    0.46 
   2 -10  12    0.34    0.46 
  -2 -10 -12    0.93    0.50 
  -2  11  12   -0.06    0.47 
  -2 -11  12    0.50    0.50 
   2 -11 -12    0.08    0.47 
  -2  11  11    0.48    0.46 
   2 -11 -11    0.76    0.48 
  -2 -11  11   -0.49    0.42 
  -2  11  10    0.19    0.39 
  -2 -11  10    1.15    0.46 
  -2  11   9   -0.06    0.37 
  -2 -11   9    0.44    0.39 
  -2  11   8    4.19    0.50 
   2 -11  -8    5.24    0.51 
  -2 -11   8    4.10    0.45 
  -2 -11   8    4.56    0.50 
  -2  11   7    1.05    0.36 
   2 -11  -7    0.52    0.36 
  -2 -11   7    1.06    0.35 
  -2 -11   7    0.80    0.36 
  -2  11   6   10.66    0.68 
   2 -11  -6    9.79    0.67 
  -2 -11   6   10.04    0.67 
  -2 -11   6   11.75    0.65 
  -2  11   5    0.11    0.30 
   2 -11  -5    0.05    0.31 
  -2 -11   5    0.30    0.27 
  -2 -11   5   -0.51    0.33 
  -2  11   4   45.53    1.21 
  -2 -11   4   46.98    1.15 
  -2 -11   4   43.98    1.22 
   2 -11  -4   47.01    1.16 
  -2  11   3    3.36    0.35 
   2 -11  -3    3.78    0.38 
  -2 -11   3    5.73    0.50 
  -2 -11   3    4.10    0.36 
   2 -11  -3    4.41    0.40 
   2 -11  -2    0.84    0.28 
  -2 -11   2    0.72    0.23 
  -2 -11   2    1.10    0.33 
   2 -11  -2    0.94    0.26 
  -2 -11   1    1.40    0.31 
   2 -11  -1    1.21    0.25 
   2 -11  -1    1.72    0.30 
  -2 -11   1    1.75    0.24 
  -2 -11   0   61.38    1.20 
   2 -11   0   60.28    1.33 
  -2 -11   0   60.71    1.41 
   2 -11   0   60.14    1.27 
   2 -11   1   21.30    0.63 
  -2 -11  -1   21.02    0.56 
   2 -11   1   21.25    0.69 
  -2 -11  -1   20.25    0.73 
   2  11   2   25.85    0.73 
   2 -11   2   25.39    0.67 
   2 -11   2   24.13    0.81 
  -2 -11  -2   25.37    0.83 
  -2 -11  -2   25.19    0.62 
   2  11   3    1.31    0.26 
   2 -11   3    1.12    0.24 
  -2 -11  -3    1.92    0.23 
   2 -11   3    2.11    0.35 
  -2 -11  -3    1.51    0.36 
   2  11   4   13.40    0.55 
  -2 -11  -4   13.19    0.46 
  -2 -11  -4   13.39    0.68 
   2 -11   4   12.80    0.60 
   2 -11   4   12.49    0.46 
   2  11   5    0.70    0.25 
  -2 -11  -5    0.77    0.38 
   2 -11   5   -0.16    0.27 
  -2 -11  -5    0.46    0.23 
   2  11   6    9.19    0.52 
   2 -11   6    9.97    0.64 
  -2 -11  -6    9.54    0.65 
  -2 -11  -6    9.67    0.50 
   2  11   7    0.31    0.26 
  -2 -11  -7    0.45    0.38 
   2 -11   7   -0.24    0.33 
   2  11   8    0.45    0.27 
  -2 -11  -8    0.03    0.38 
   2 -11   8    0.08    0.36 
  -2 -11  -9    0.01    0.41 
   2 -11   9   -0.10    0.38 
   2 -11  10    3.08    0.53 
  -2 -11 -10    2.95    0.55 
   2 -11  11    0.66    0.46 
  -2 -11 -11    0.53    0.46 
  -2  12  11    0.93    0.49 
   2 -12 -11    1.38    0.52 
  -2 -12  11    1.19    0.51 
   2 -12 -11    0.93    0.45 
  -2  12  10    1.23    0.45 
  -2 -12  10    0.32    0.43 
   2 -12 -10    0.32    0.42 
   2 -12 -10    0.99    0.47 
  -2  12   9    1.26    0.45 
  -2 -12   9    0.84    0.43 
   2 -12  -9    1.58    0.49 
   2 -12  -9    1.43    0.42 
  -2  12   8    0.11    0.37 
   2 -12  -8    0.35    0.40 
  -2 -12   8   -0.22    0.36 
  -2 -12   8   -0.12    0.31 
   2 -12  -8    0.45    0.36 
  -2  12   7    0.89    0.36 
   2 -12  -7    0.51    0.36 
   2 -12  -7    0.90    0.38 
  -2 -12   7    0.45    0.33 
  -2 -12   7    1.21    0.36 
  -2  12   6    7.00    0.58 
  -2 -12   6    6.62    0.54 
   2 -12  -6    7.96    0.58 
  -2 -12   6    6.66    0.53 
   2 -12  -6    6.29    0.57 
  -2  12   5    5.55    0.51 
   2 -12  -5    5.15    0.50 
  -2 -12   5    6.45    0.51 
   2 -12  -5    5.86    0.50 
  -2 -12   5    6.98    0.56 
  -2  12   4    7.12    0.54 
   2 -12  -4    8.21    0.57 
   2 -12  -4    7.38    0.54 
  -2 -12   4    7.48    0.51 
  -2 -12   4    7.34    0.58 
   2 -12  -3   13.55    0.63 
   2 -12  -3   12.52    0.60 
  -2 -12   3   13.85    0.58 
  -2 -12   3   13.72    0.74 
   2 -12  -2   17.21    0.67 
   2 -12  -2   18.56    0.70 
  -2 -12   2   17.90    0.77 
  -2 -12   2   17.46    0.61 
  -2 -12   1    5.38    0.35 
   2 -12  -1    5.86    0.43 
   2 -12  -1    5.13    0.43 
  -2 -12   1    6.47    0.50 
   2 -12   0    6.18    0.40 
  -2 -12   0    5.98    0.49 
   2 -12   0    6.51    0.46 
  -2 -12   0    6.77    0.38 
  -2 -12  -1  125.76    2.47 
   2 -12   1  121.24    2.28 
  -2 -12  -1  119.24    2.16 
   2 -12   1  123.00    2.34 
   2  12   2    7.21    0.48 
   2 -12   2    7.57    0.46 
  -2 -12  -2    7.47    0.39 
   2 -12   2    7.45    0.51 
  -2 -12  -2    5.83    0.48 
   2  12   3    8.09    0.49 
   2 -12   3    8.00    0.51 
   2 -12   3    8.67    0.50 
  -2 -12  -3    8.68    0.60 
  -2 -12  -3    8.76    0.42 
   2  12   4    6.98    0.47 
  -2 -12  -4    6.63    0.41 
   2 -12   4    6.62    0.42 
   2 -12   4    6.84    0.52 
  -2 -12  -4    6.92    0.54 
   2  12   5   14.40    0.59 
   2 -12   5   14.00    0.70 
  -2 -12  -5   14.53    0.53 
  -2 -12  -5   13.37    0.78 
   2  12   6    0.65    0.27 
  -2 -12  -6    0.62    0.37 
   2 -12   6    0.49    0.36 
   2  12   7    0.62    0.27 
  -2 -12  -7    0.44    0.39 
   2 -12   7    0.03    0.36 
  -2 -12  -8    0.15    0.40 
   2 -12   8    0.40    0.38 
  -2 -12  -9    1.78    0.45 
   2 -12   9    1.79    0.47 
  -2 -12 -10    0.40    0.45 
   2 -12  10   -0.10    0.42 
   2 -12  11   -0.36    0.43 
  -2 -12 -11    0.07    0.46 
   2 -13 -11    1.62    0.52 
   2 -13 -11    1.48    0.49 
  -2 -13  11    1.53    0.53 
  -2 -13  10    0.52    0.46 
   2 -13 -10    0.53    0.43 
   2 -13 -10    0.47    0.43 
  -2  13   9    0.30    0.41 
  -2 -13   9   -0.04    0.39 
   2 -13  -9   -0.01    0.39 
   2 -13  -9   -0.49    0.40 
  -2  13   8    2.07    0.46 
   2 -13  -8    0.91    0.40 
  -2 -13   8    0.56    0.41 
   2 -13  -8    0.19    0.38 
  -2  13   7    0.50    0.38 
   2 -13  -7    0.50    0.36 
   2 -13  -7    0.84    0.41 
  -2 -13   7    0.10    0.34 
  -2 -13   7    0.81    0.35 
  -2  13   6    0.61    0.35 
  -2 -13   6   -0.12    0.33 
   2 -13  -6    0.15    0.34 
   2 -13  -6    0.41    0.38 
  -2 -13   6    0.02    0.30 
  -2 -13   5   20.05    0.90 
   2 -13  -5   20.65    0.89 
  -2 -13   5   21.20    0.81 
   2 -13  -5   20.22    0.81 
  -2 -13   4    3.05    0.50 
  -2 -13   4    3.22    0.41 
   2 -13  -4    4.03    0.44 
   2 -13  -4    3.38    0.42 
   2 -13  -3   22.31    0.80 
  -2 -13   3   22.66    0.75 
   2 -13  -3   21.94    0.79 
  -2 -13   3   24.11    0.97 
  -2 -13   2   -0.34    0.24 
  -2 -13   2   -0.41    0.34 
   2 -13  -2   -0.29    0.28 
   2 -13  -2   -0.17    0.26 
  -2 -13   1   27.35    0.95 
   2 -13  -1   25.61    0.82 
  -2 -13   1   28.80    0.77 
   2 -13  -1   28.36    0.84 
  -2 -13   0    5.67    0.39 
   2 -13   0    6.38    0.46 
  -2 -13   0    6.38    0.53 
   2 -13   0    5.53    0.44 
   2 -13   1   13.85    0.67 
   2 -13   1   14.94    0.59 
  -2 -13  -1   13.52    0.69 
  -2 -13  -1   13.60    0.51 
  -2 -13  -2   17.99    0.82 
   2 -13   2   16.77    0.68 
  -2 -13  -2   17.26    0.57 
   2 -13   2   17.51    0.64 
   2  13   3   60.47    1.29 
   2 -13   3   56.97    1.25 
  -2 -13  -3   57.04    1.17 
  -2 -13  -3   55.86    1.49 
   2  13   4   26.58    0.80 
   2 -13   4   28.03    0.94 
  -2 -13  -4   27.98    0.73 
  -2 -13  -4   26.81    0.98 
   2  13   5   -0.02    0.24 
  -2 -13  -5    0.70    0.42 
   2 -13   5   -0.29    0.30 
  -2 -13  -5    0.31    0.26 
   2  13   6    2.41    0.33 
  -2 -13  -6    2.41    0.44 
   2 -13   6    2.40    0.45 
   2 -13   7    0.68    0.39 
  -2 -13  -7    1.16    0.40 
  -2 -13  -8    0.64    0.44 
   2 -13   8    0.36    0.41 
   2 -13   9    1.15    0.46 
  -2 -13  -9    1.37    0.47 
  -2 -13 -10    1.63    0.48 
   2 -13  10    0.75    0.46 
  -2 -13 -11    0.79    0.51 
   2 -13  11   -0.30    0.45 
   2 -14 -11   -0.42    0.47 
  -2 -14  11    0.34    0.49 
  -2 -14  10    0.18    0.42 
   2 -14 -10    0.68    0.45 
   2 -14 -10    0.99    0.46 
  -2 -14   9   -0.31    0.39 
   2 -14  -9   -0.11    0.37 
   2 -14  -9   -0.12    0.42 
   2 -14  -8    1.70    0.46 
  -2 -14   8    1.70    0.46 
   2 -14  -8    1.77    0.44 
   2 -14  -7   -0.09    0.34 
   2 -14  -7   -0.51    0.35 
  -2 -14   7    0.21    0.37 
  -2 -14   7   -0.50    0.32 
  -2 -14   6    0.11    0.35 
   2 -14  -6   -0.11    0.32 
  -2 -14   6    0.23    0.33 
   2 -14  -6    0.29    0.37 
   2 -14  -5    0.16    0.34 
  -2 -14   5   -0.39    0.37 
   2 -14  -5   -0.24    0.34 
  -2 -14   5    0.18    0.31 
  -2 -14   4   -0.88    0.37 
   2 -14  -4    0.40    0.35 
   2 -14  -4    0.85    0.36 
  -2 -14   4    0.21    0.30 
   2 -14  -3    0.91    0.35 
  -2 -14   3    1.11    0.43 
   2 -14  -3    0.22    0.33 
  -2 -14   3    0.41    0.30 
  -2 -14   2   31.16    1.06 
  -2 -14   2   29.98    0.87 
   2 -14  -2   32.03    0.97 
   2 -14  -2   31.59    0.96 
   2 -14  -1   12.51    0.68 
  -2 -14   1   12.99    0.75 
   2 -14  -1   13.44    0.63 
  -2 -14   1   11.61    0.53 
  -2 -14   0    6.19    0.56 
   2 -14   0    6.27    0.51 
  -2 -14   0    4.56    0.37 
   2 -14   0    5.64    0.43 
   2 -14   1    1.59    0.37 
   2 -14   1    1.81    0.32 
  -2 -14  -1    1.29    0.28 
  -2 -14  -1    1.93    0.43 
  -2 -14  -2   14.30    0.79 
  -2 -14  -2   13.58    0.54 
   2 -14   2   13.71    0.60 
   2 -14   2   11.41    0.64 
   2  14   3    7.31    0.52 
   2 -14   3    7.92    0.54 
  -2 -14  -3    7.41    0.61 
   2 -14   3    7.88    0.58 
  -2 -14  -3    8.88    0.47 
   2  14   4   53.16    1.24 
   2 -14   4   51.91    1.37 
  -2 -14  -4   53.82    1.14 
  -2 -14  -4   55.54    1.50 
   2  14   5    1.11    0.30 
  -2 -14  -5    1.28    0.44 
   2 -14   5    2.05    0.43 
   2  14   6    0.58    0.28 
  -2 -14  -6    0.25    0.40 
   2 -14   6    0.20    0.33 
   2 -14   7    1.11    0.43 
  -2 -14  -7    1.66    0.44 
  -2 -14  -8    1.77    0.49 
   2 -14   8    2.39    0.51 
  -2 -14  -9    0.24    0.45 
   2 -14   9    0.29    0.43 
  -2 -14 -10    0.27    0.48 
   2 -14  10   -0.85    0.41 
   2 -15 -10    0.68    0.50 
  -2 -15  10    0.94    0.51 
   2 -15  -9   -0.05    0.38 
   2 -15  -9    0.17    0.43 
  -2 -15   9    0.33    0.44 
   2 -15  -8    0.11    0.40 
   2 -15  -8    0.72    0.44 
  -2 -15   8    0.54    0.43 
   2 -15  -7    0.43    0.38 
   2 -15  -7    0.48    0.38 
  -2 -15   7    0.88    0.41 
  -2 -15   6    0.65    0.39 
   2 -15  -6    0.51    0.36 
  -2 -15   6    0.37    0.35 
   2 -15  -6    0.60    0.37 
  -2 -15   5    0.12    0.30 
   2 -15  -5    0.21    0.37 
   2 -15  -5   -0.24    0.34 
  -2 -15   5    0.30    0.39 
   2 -15  -4    5.73    0.54 
  -2 -15   4    4.76    0.57 
  -2 -15   4    6.20    0.51 
   2 -15  -4    5.22    0.51 
  -2 -15   3    2.20    0.48 
  -2 -15   3    1.39    0.34 
   2 -15  -3    1.19    0.38 
   2 -15  -3    1.54    0.39 
  -2 -15   2    1.55    0.45 
   2 -15  -2    1.42    0.38 
   2 -15  -2    0.73    0.34 
  -2 -15   2    1.28    0.33 
   2 -15  -1   12.55    0.70 
  -2 -15   1   14.21    0.58 
   2 -15  -1   14.50    0.70 
  -2 -15   1   13.83    0.80 
  -2 -15   0   21.09    0.88 
  -2 -15   0   21.92    0.71 
   2 -15   0   22.74    0.80 
   2 -15   0   23.23    0.87 
   2 -15   1    0.30    0.34 
  -2 -15  -1   -0.23    0.38 
  -2 -15  -1    0.41    0.27 
   2 -15   1    0.15    0.30 
   2 -15   2    5.51    0.52 
  -2 -15  -2    4.77    0.52 
  -2 -15  -2    5.28    0.37 
   2 -15   2    5.12    0.42 
   2  15   3   22.06    0.78 
   2 -15   3   23.54    0.82 
  -2 -15  -3   24.31    0.71 
  -2 -15  -3   23.49    0.93 
   2 -15   3   23.93    0.90 
   2  15   4    0.10    0.27 
   2 -15   4    0.53    0.36 
  -2 -15  -4    0.32    0.40 
   2  15   5    5.18    0.43 
  -2 -15  -5    5.55    0.59 
   2 -15   5    4.05    0.49 
  -2 -15  -6    9.78    0.73 
   2 -15   6    8.66    0.69 
   2 -15   7    2.36    0.45 
  -2 -15  -7    2.09    0.48 
   2 -15   8   -0.46    0.38 
  -2 -15  -8    0.43    0.45 
   2 -15   9    0.20    0.45 
  -2 -15  -9   -0.09    0.45 
   2 -15  10   -0.22    0.46 
  -2 -15 -10    1.18    0.53 
   2 -16 -10    0.38    0.49 
  -2 -16  10    0.20    0.49 
   2 -16  -9    0.62    0.46 
  -2 -16   9    0.96    0.49 
   2 -16  -9    0.52    0.45 
   2 -16  -8    0.08    0.42 
  -2 -16   8   -0.50    0.38 
   2 -16  -8    0.87    0.43 
  -2 -16   7   -0.03    0.39 
   2 -16  -7    0.01    0.36 
   2 -16  -7   -0.25    0.38 
  -2 -16   6   -0.48    0.33 
  -2 -16   6   -0.59    0.36 
   2 -16  -6    0.01    0.39 
   2 -16  -6   -0.51    0.34 
   2 -16  -5    8.47    0.60 
   2 -16  -5    6.17    0.59 
  -2 -16   5    6.30    0.61 
  -2 -16   5    6.83    0.58 
  -2 -16   4   -0.25    0.39 
   2 -16  -4    0.35    0.35 
   2 -16  -4   -0.53    0.32 
  -2 -16   4   -0.09    0.31 
   2 -16  -3   13.19    0.72 
  -2 -16   3   13.43    0.64 
   2 -16  -3   12.51    0.72 
  -2 -16   3   15.84    0.84 
  -2 -16   2    0.92    0.32 
  -2 -16   2    1.07    0.44 
   2 -16  -2    0.04    0.34 
   2 -16  -2    0.12    0.31 
   2 -16  -1    2.46    0.40 
  -2 -16   1    2.10    0.47 
   2 -16  -1    2.82    0.42 
  -2 -16   1    2.42    0.37 
   2 -16   0    1.49    0.35 
   2 -16   0    1.90    0.40 
  -2 -16   0    1.41    0.32 
  -2 -16   0    1.82    0.47 
   2 -16   1   15.49    0.77 
  -2 -16  -1   14.63    0.58 
   2 -16   1   14.68    0.69 
  -2 -16  -1   13.67    0.82 
  -2 -16  -2   -0.27    0.39 
   2 -16   2    0.05    0.34 
  -2 -16  -2    0.54    0.26 
   2 -16   2    0.40    0.31 
   2  16   3    0.06    0.28 
  -2 -16  -3    0.23    0.41 
  -2 -16  -3    0.80    0.28 
   2 -16   3    0.10    0.33 
   2  16   4   -0.29    0.26 
  -2 -16  -4   -0.26    0.39 
   2 -16   4    0.50    0.37 
   2 -16   5   15.32    0.81 
  -2 -16  -5   17.25    0.90 
   2 -16   6   -0.46    0.36 
  -2 -16  -6    0.58    0.44 
  -2 -16  -7    0.22    0.41 
   2 -16   7    0.68    0.43 
   2 -16   8   -0.18    0.41 
  -2 -16  -8    0.56    0.43 
  -2 -16  -9    1.48    0.52 
   2 -16   9    0.72    0.48 
  -2 -16 -10    0.46    0.48 
   2 -16  10    0.57    0.50 
  -2 -17   9    0.35    0.47 
   2 -17  -9    0.53    0.48 
   2 -17  -8    0.67    0.46 
  -2 -17   8    0.18    0.40 
   2 -17  -8    1.10    0.46 
   2 -17  -7    0.81    0.45 
  -2 -17   7    1.98    0.49 
   2 -17  -7    2.17    0.47 
  -2 -17   6   -0.08    0.36 
   2 -17  -6    0.12    0.39 
   2 -17  -6   -0.32    0.37 
  -2 -17   6    0.14    0.40 
   2 -17  -5    0.04    0.34 
   2 -17  -5   -0.17    0.35 
  -2 -17   5   -0.25    0.34 
  -2 -17   5   -0.07    0.38 
  -2 -17   4   18.49    0.81 
   2 -17  -4   18.47    0.83 
   2 -17  -4   20.55    0.88 
  -2 -17   4   20.37    0.94 
  -2 -17   3    2.62    0.40 
   2 -17  -3    2.48    0.43 
  -2 -17   3    2.60    0.50 
   2 -17  -3    2.17    0.43 
  -2 -17   2    1.45    0.35 
  -2 -17   2    1.10    0.45 
   2 -17  -2    2.00    0.41 
   2 -17  -2    1.90    0.39 
   2 -17  -1    1.99    0.38 
  -2 -17   1    0.85    0.32 
   2 -17  -1    1.12    0.38 
  -2 -17   1    0.37    0.41 
   2 -17   0   16.47    0.74 
   2 -17   0   15.91    0.77 
  -2 -17   0   15.83    0.64 
  -2 -17   0   13.51    0.76 
   2 -17   1    4.72    0.46 
  -2 -17  -1    6.50    0.45 
   2 -17   1    5.45    0.51 
  -2 -17  -1    6.31    0.60 
  -2 -17  -2    0.73    0.28 
   2 -17   2    0.83    0.34 
  -2 -17  -2    0.40    0.41 
   2 -17   2    0.87    0.39 
   2  17   3   12.96    0.67 
  -2 -17  -3   12.78    0.76 
   2 -17   3   13.00    0.74 
   2 -17   4    6.14    0.59 
  -2 -17  -4    7.19    0.63 
   2 -17   5    0.59    0.41 
  -2 -17  -5    0.58    0.44 
  -2 -17  -6    1.32    0.49 
   2 -17   6    0.75    0.44 
   2 -17   7    0.65    0.45 
  -2 -17  -7    0.77    0.43 
   2 -17   8   -0.01    0.40 
  -2 -17  -8   -0.09    0.42 
   2 -17   9   -0.54    0.43 
  -2 -17  -9   -0.14    0.45 
   2 -18  -9    0.40    0.48 
  -2 -18   9    0.75    0.52 
  -2 -18   8    0.19    0.45 
   2 -18  -8    0.27    0.46 
  -2 -18   7   -0.73    0.37 
   2 -18  -7   -0.47    0.40 
   2 -18  -7    0.17    0.42 
   2 -18  -6    2.94    0.48 
  -2 -18   6    3.24    0.51 
   2 -18  -6    3.42    0.55 
  -2 -18   5    0.37    0.38 
   2 -18  -5   -0.40    0.37 
  -2 -18   5   -0.42    0.43 
   2 -18  -5   -0.25    0.36 
  -2 -18   4    1.29    0.50 
  -2 -18   4    1.09    0.39 
   2 -18  -4    1.17    0.41 
   2 -18  -4    0.60    0.39 
  -2 -18   3    3.78    0.56 
  -2 -18   3    4.57    0.49 
   2 -18  -3    4.18    0.50 
   2 -18  -3    4.25    0.50 
   2 -18  -2   13.47    0.72 
   2 -18  -2   13.57    0.79 
  -2 -18   2   13.07    0.82 
  -2 -18   2   12.10    0.64 
  -2 -18   1   -0.16    0.30 
   2 -18  -1    0.20    0.36 
  -2 -18   1   -0.21    0.40 
   2 -18  -1    0.43    0.35 
  -2 -18   0    0.60    0.42 
   2 -18   0   -0.82    0.32 
   2 -18   0    0.15    0.33 
  -2 -18   0    0.30    0.29 
  -2 -18  -1    0.74    0.42 
   2 -18   1   -0.43    0.31 
   2 -18   1   -0.15    0.34 
  -2 -18  -1   -0.23    0.28 
   2  18   2   11.95    0.65 
  -2 -18  -2   11.13    0.53 
   2 -18   2   11.65    0.71 
   2 -18   2   11.27    0.66 
  -2 -18  -2   11.02    0.73 
   2  18   3    0.39    0.31 
  -2 -18  -3    0.74    0.41 
   2 -18   3    0.62    0.36 
  -2 -18  -4    1.96    0.47 
   2 -18   4    1.79    0.46 
  -2 -18  -5   -0.04    0.39 
   2 -18   5    0.26    0.40 
   2 -18   6    0.13    0.42 
  -2 -18  -6   -0.30    0.43 
   2 -18   7    0.03    0.43 
  -2 -18  -7   -0.36    0.43 
   2 -18   8    0.91    0.45 
  -2 -18  -8    2.21    0.54 
  -2 -18  -9   -0.32    0.50 
   2 -18   9   -0.57    0.41 
  -2 -19   8   -0.03    0.40 
   2 -19  -8    0.55    0.47 
   2 -19  -7    1.77    0.46 
  -2 -19   7    1.97    0.52 
   2 -19  -7    1.61    0.47 
  -2 -19   6   -0.09    0.39 
   2 -19  -6   -0.14    0.37 
   2 -19  -6   -0.16    0.38 
  -2 -19   5    0.43    0.39 
  -2 -19   5    0.06    0.47 
   2 -19  -5   -0.18    0.37 
   2 -19  -5    0.41    0.37 
   2 -19  -4    1.70    0.45 
   2 -19  -4    2.02    0.46 
  -2 -19   4    1.16    0.52 
  -2 -19   4    0.90    0.39 
   2 -19  -3    3.44    0.50 
  -2 -19   3    3.15    0.45 
   2 -19  -3    2.86    0.47 
  -2 -19   3    3.66    0.59 
  -2 -19   2    2.40    0.42 
   2 -19  -2    2.04    0.42 
   2 -19  -2    1.61    0.43 
  -2 -19   2    2.47    0.51 
   2 -19  -1    9.59    0.65 
  -2 -19   1    9.91    0.73 
  -2 -19   1    9.14    0.56 
   2 -19  -1    8.98    0.66 
  -2 -19   0   -0.29    0.27 
   2 -19   0    0.24    0.35 
  -2 -19   0    0.10    0.42 
   2 -19   0   -0.27    0.35 
  -2 -19  -1    0.22    0.29 
  -2 -19  -1    0.57    0.41 
   2 -19   1    0.21    0.36 
   2 -19   1    0.29    0.35 
   2  19   2   -0.01    0.32 
  -2 -19  -2   -0.10    0.42 
   2 -19   2    0.33    0.39 
   2 -19   3    2.54    0.48 
  -2 -19  -3    2.74    0.53 
  -2 -19  -4    1.39    0.49 
   2 -19   4    2.05    0.47 
  -2 -19  -5    1.57    0.48 
   2 -19   5    2.62    0.52 
   2 -19   6    0.07    0.43 
  -2 -19  -6    0.37    0.47 
  -2 -19  -7    1.97    0.56 
   2 -19   7    1.30    0.48 
  -2 -19  -8    1.29    0.53 
   2 -19   8   -0.38    0.40 
   2 -20  -8    0.54    0.48 
  -2 -20   8    0.77    0.49 
  -2 -20   7    0.32    0.44 
   2 -20  -7    0.08    0.40 
   2 -20  -6    0.39    0.44 
   2 -20  -6    0.71    0.42 
  -2 -20   6    0.49    0.43 
   2 -20  -5    4.57    0.59 
  -2 -20   5    4.85    0.59 
   2 -20  -5    3.50    0.55 
   2 -20  -4    0.11    0.39 
  -2 -20   4   -0.25    0.36 
  -2 -20   4    0.54    0.51 
   2 -20  -4   -0.19    0.38 
  -2 -20   3    1.49    0.52 
  -2 -20   3    2.14    0.44 
   2 -20  -3    1.97    0.46 
   2 -20  -3    2.25    0.46 
   2 -20  -2    1.40    0.42 
  -2 -20   2    1.02    0.37 
   2 -20  -2    1.65    0.45 
  -2 -20   2    1.08    0.49 
  -2 -20   1    0.69    0.36 
   2 -20  -1    0.08    0.38 
   2 -20  -1    1.08    0.40 
  -2 -20   1    0.66    0.47 
   2 -20   0    2.48    0.47 
  -2 -20   0    2.36    0.53 
  -2 -20   0    2.81    0.39 
   2 -20   0    2.75    0.46 
   2 -20   1    2.03    0.45 
  -2 -20  -1    2.17    0.52 
  -2 -20  -1    1.61    0.35 
   2 -20   1    2.24    0.45 
  -2 -20  -2    0.74    0.45 
   2 -20   2    0.78    0.42 
  -2 -20  -3    1.03    0.48 
   2 -20   3    0.98    0.44 
  -2 -20  -4    0.93    0.49 
   2 -20   4   -0.09    0.37 
  -2 -20  -5    1.20    0.49 
   2 -20   5    1.32    0.49 
   2 -20   6   -0.39    0.43 
  -2 -20  -6    0.36    0.48 
  -2 -20  -7   -0.05    0.49 
   2 -20   7   -0.46    0.45 
   2 -21  -7    0.22    0.46 
  -2 -21   7    0.07    0.44 
   2 -21  -6    0.58    0.46 
  -2 -21   6    0.98    0.46 
   2 -21  -5    0.02    0.42 
  -2 -21   5   -0.02    0.40 
   2 -21  -5   -0.52    0.38 
   2 -21  -4    4.85    0.59 
  -2 -21   4    5.29    0.58 
   2 -21  -4    5.53    0.60 
  -2 -21   4    5.13    0.66 
  -2 -21   3    0.12    0.49 
  -2 -21   3    0.45    0.37 
   2 -21  -3    0.10    0.43 
   2 -21  -3    1.06    0.42 
   2 -21  -2    1.13    0.41 
  -2 -21   2   -0.14    0.46 
  -2 -21   2    0.36    0.36 
   2 -21  -2    0.22    0.40 
  -2 -21   1   -0.40    0.33 
   2 -21  -1    0.32    0.43 
   2 -21  -1    0.19    0.37 
  -2 -21   1    0.07    0.48 
   2 -21   0    2.00    0.44 
   2 -21   0    1.92    0.46 
  -2 -21   0    1.05    0.50 
  -2 -21   0    1.67    0.39 
   2 -21   1    1.52    0.45 
  -2 -21  -1    1.78    0.52 
  -2 -21  -2    1.03    0.49 
   2 -21   2    0.17    0.37 
  -2 -21  -3    0.42    0.43 
   2 -21   3    0.50    0.42 
  -2 -21  -4    2.00    0.55 
   2 -21   4    1.58    0.50 
   2 -21   5   -0.76    0.41 
  -2 -21  -5    0.30    0.44 
  -2 -21  -6    0.23    0.50 
   2 -21   6    0.40    0.49 
  -2 -21  -7    0.42    0.51 
   2 -21   7   -0.40    0.46 
   2 -22  -6    0.80    0.49 
  -2 -22   6   -0.29    0.45 
  -2 -22   5    0.94    0.50 
   2 -22  -5    0.47    0.48 
   2 -22  -5    1.57    0.50 
   2 -22  -4    0.54    0.43 
   2 -22  -4    0.32    0.42 
  -2 -22   4    0.25    0.39 
  -2 -22   3   -0.11    0.49 
   2 -22  -3    0.50    0.42 
  -2 -22   3    0.46    0.40 
   2 -22  -3    0.31    0.43 
   2 -22  -2    3.42    0.54 
  -2 -22   2    2.93    0.49 
  -2 -22   2    2.99    0.61 
   2 -22  -2    4.05    0.55 
   2 -22  -1   -0.16    0.40 
  -2 -22   1   -0.30    0.32 
   2 -22  -1    0.48    0.40 
  -2 -22   1    0.37    0.51 
  -2 -22   0   -0.42    0.45 
   2 -22   0   -0.49    0.37 
   2 -22   0    0.26    0.38 
   2 -22   1    1.52    0.47 
  -2 -22  -1    1.11    0.47 
   2 -22   2    1.09    0.45 
  -2 -22  -2    0.91    0.50 
   2 -22   3    0.05    0.41 
  -2 -22  -3    0.29    0.47 
  -2 -22  -4    0.57    0.51 
   2 -22   4   -0.08    0.44 
  -2 -22  -5    0.18    0.46 
   2 -22   5    0.61    0.49 
   2 -22   6    0.18    0.49 
  -2 -22  -6    0.07    0.51 
   2 -23  -5    0.73    0.47 
  -2 -23   5    0.90    0.46 
   2 -23  -4   -0.77    0.41 
  -2 -23   4    0.12    0.41 
   2 -23  -4    0.08    0.45 
   2 -23  -3    1.74    0.51 
  -2 -23   3    1.23    0.44 
   2 -23  -3    1.41    0.48 
   2 -23  -2    0.75    0.44 
   2 -23  -2   -0.52    0.42 
  -2 -23   2   -0.44    0.34 
  -2 -23   2   -0.04    0.53 
   2 -23  -1    1.51    0.47 
   2 -23  -1    0.21    0.40 
  -2 -23   1    0.86    0.52 
  -2 -23   0   -0.40    0.45 
   2 -23   0   -0.14    0.40 
  -2 -23  -1    0.42    0.49 
   2 -23   1    0.59    0.44 
  -2 -23  -2    0.30    0.48 
   2 -23   2   -0.10    0.41 
  -2 -23  -3    1.76    0.57 
   2 -23   3    1.68    0.51 
  -2 -23  -4    0.47    0.51 
   2 -23   4   -0.06    0.46 
   2 -23   5   -0.24    0.46 
  -2 -23  -5    0.40    0.53 
   2 -24  -3    1.00    0.49 
   2 -24  -3    1.03    0.49 
  -2 -24   3    0.15    0.45 
   2 -24  -2    0.24    0.48 
  -2 -24   2    0.32    0.41 
   2 -24  -2    0.59    0.45 
  -2 -24   2    0.57    0.55 
   2 -24  -1    0.29    0.41 
  -2 -24   1   -0.73    0.51 
  -2 -24   0   -0.51    0.49 
   2 -24   0   -0.09    0.42 
   2 -24   1   -0.77    0.42 
  -2 -24  -1   -0.53    0.47 
  -2 -24  -2    1.07    0.57 
   2 -24   2    0.18    0.45 
   2 -24   3   -0.29    0.44 
  -2 -24  -3    0.75    0.55 
  -3   0  13   -0.23    0.38 
  -3   0  12    0.83    0.42 
  -3   0  12    0.75    0.43 
  -3   0  11    0.35    0.37 
  -3   0  11    0.02    0.35 
  -3   0  10   18.88    0.87 
  -3   0  10   18.51    0.87 
  -3   0   9    0.08    0.31 
  -3   0   9    0.51    0.34 
  -3   0   8    0.85    0.32 
  -3   0   8    0.74    0.33 
  -3   0   7    0.10    0.26 
  -3   0   7    0.25    0.28 
  -3   0   6    4.86    0.39 
  -3   0   6    4.40    0.40 
  -3   0   5    0.16    0.23 
  -3   0   5   -0.26    0.20 
  -3   0   4  673.63   10.73 
  -3   0   4  666.52   11.27 
  -3   0   3   -0.20    0.14 
  -3   0   3    0.04    0.16 
  -3   0   2  217.92    3.80 
  -3   0   1    0.42    0.19 
   3   0   0  307.70    4.93 
   3   0   0  301.91    4.88 
  -3   0   0  307.53    5.18 
  -3   0  -1    0.03    0.18 
   3   0   1   -0.07    0.13 
   3   0   1    0.09    0.12 
   3   0   2   25.32    0.53 
   3   0   2   24.36    0.60 
  -3   0  -2   23.89    0.57 
   3   0   3    0.21    0.15 
  -3   0  -3    0.17    0.15 
   3   0   3   -0.05    0.12 
  -3   0  -4   48.63    1.00 
   3   0   4   50.08    0.98 
   3   0   4   50.20    1.08 
  -3   0  -5   -0.03    0.16 
   3   0   5   -0.28    0.20 
   3   0   5    0.15    0.17 
   3   0   6    0.26    0.25 
  -3   0  -6    0.28    0.20 
   3   0   6   -0.09    0.19 
   3   0   7   -0.39    0.28 
  -3   0  -7    0.04    0.23 
   3   0   7    0.05    0.24 
   3   0   8   38.96    1.04 
   3   0   8   38.76    1.10 
  -3   0  -8   40.21    1.01 
  -3   0  -9    0.24    0.27 
   3   0   9    0.09    0.29 
   3   0   9    0.22    0.35 
   3   0  10    2.17    0.44 
   3   0  10    2.76    0.40 
   3   0  11    0.21    0.38 
   3   0  11   -0.04    0.30 
   3   0  12   -0.04    0.41 
   3   0  12    0.66    0.36 
   3   0  13   -0.26    0.45 
  -3   1  13    0.49    0.43 
  -3  -1  13    0.01    0.41 
  -3  -1  13   -0.23    0.43 
  -3   1  12    0.51    0.41 
  -3  -1  12    0.80    0.41 
  -3  -1  12   -0.33    0.42 
  -3   1  11    1.21    0.40 
  -3  -1  11    1.29    0.42 
  -3  -1  11    1.57    0.42 
  -3   1  10    0.33    0.35 
  -3   1  10    0.09    0.36 
  -3  -1  10    0.17    0.33 
  -3  -1  10    0.22    0.35 
  -3   1   9   13.15    0.74 
  -3   1   9   13.13    0.72 
  -3  -1   9   13.33    0.72 
  -3  -1   9   13.53    0.69 
  -3   1   8    4.30    0.46 
  -3   1   8    4.54    0.48 
  -3  -1   8    4.73    0.44 
  -3  -1   8    3.84    0.45 
  -3   1   7    8.15    0.54 
  -3   1   7    7.21    0.50 
  -3  -1   7    7.33    0.49 
  -3  -1   7    7.45    0.51 
  -3   1   6    6.11    0.44 
  -3   1   6    5.99    0.44 
  -3  -1   6    6.94    0.46 
  -3  -1   6    5.95    0.41 
  -3   1   5   50.19    1.18 
  -3   1   5   47.94    1.11 
  -3  -1   5   51.38    1.14 
  -3  -1   5   48.29    1.15 
  -3   1   4   64.34    1.36 
  -3  -1   4   63.00    1.36 
  -3  -1   4   63.18    1.30 
  -3   1   3    3.20    0.26 
  -3  -1   3    3.41    0.29 
  -3  -1   3    3.70    0.27 
  -3   1   2    3.45    0.26 
  -3  -1   2    3.81    0.25 
  -3  -1   2    3.66    0.28 
  -3   1   1   49.45    1.01 
   3  -1  -1   49.91    0.92 
  -3  -1   1   49.25    1.05 
   3   1   0    0.69    0.16 
  -3   1   0    1.16    0.19 
   3  -1   0    0.63    0.16 
   3  -1   0    0.45    0.14 
  -3  -1   0    0.75    0.21 
   3   1   1  310.81    4.91 
   3   1   1  306.92    5.04 
  -3   1  -1  310.94    5.21 
   3  -1   1  313.03    4.97 
  -3  -1  -1  308.73    5.24 
   3  -1   1  312.50    5.02 
   3   1   2    0.52    0.17 
  -3   1  -2    0.64    0.15 
   3   1   2    0.40    0.11 
   3  -1   2    0.64    0.15 
   3  -1   2    0.94    0.15 
  -3  -1  -2    0.58    0.16 
   3   1   3   75.45    1.29 
   3   1   3   74.70    1.42 
  -3   1  -3   71.87    1.34 
  -3  -1  -3   73.17    1.40 
   3  -1   3   75.99    1.34 
   3  -1   3   73.37    1.41 
   3   1   4    2.26    0.20 
   3   1   4    2.33    0.26 
  -3   1  -4    2.23    0.19 
  -3  -1  -4    2.64    0.23 
   3  -1   4    2.26    0.26 
   3  -1   4    2.28    0.22 
  -3   1  -5   44.03    0.93 
   3   1   5   45.55    0.94 
   3   1   5   45.09    1.05 
   3  -1   5   44.62    0.98 
   3  -1   5   45.04    1.06 
  -3  -1  -5   44.23    0.99 
   3   1   6    4.84    0.39 
  -3   1  -6    4.75    0.35 
   3   1   6    5.29    0.34 
  -3  -1  -6    5.56    0.37 
   3  -1   6    5.67    0.43 
   3  -1   6    6.27    0.39 
   3   1   7    1.14    0.27 
   3   1   7    1.54    0.31 
  -3   1  -7    1.75    0.27 
   3  -1   7    1.70    0.35 
  -3  -1  -7    0.88    0.27 
   3  -1   7    0.73    0.26 
  -3   1  -8    7.08    0.50 
   3   1   8    6.69    0.53 
   3   1   8    5.95    0.44 
   3  -1   8    6.14    0.53 
  -3  -1  -8    6.17    0.46 
   3  -1   8    7.16    0.51 
  -3   1  -9   11.79    0.56 
   3   1   9   12.42    0.67 
   3   1   9   10.57    0.57 
   3  -1   9   12.03    0.62 
   3  -1   9   12.90    0.70 
  -3  -1  -9   11.82    0.62 
   3   1  10    1.05    0.38 
   3   1  10    1.04    0.34 
  -3  -1 -10    1.20    0.34 
   3  -1  10    1.11    0.35 
   3  -1  10    0.61    0.39 
   3   1  11    1.38    0.44 
   3   1  11    1.23    0.38 
   3  -1  11    1.10    0.44 
   3  -1  11    1.11    0.37 
   3   1  12    0.55    0.44 
   3  -1  12    0.60    0.45 
   3  -1  12    0.06    0.36 
  -3   2  13    0.75    0.44 
  -3  -2  13    0.40    0.47 
  -3  -2  13    0.10    0.41 
  -3   2  12    0.29    0.40 
  -3  -2  12   -0.08    0.41 
  -3  -2  12   -0.04    0.39 
  -3   2  11    1.83    0.45 
  -3  -2  11    1.96    0.48 
  -3  -2  11    1.89    0.46 
  -3   2  10    8.81    0.68 
  -3  -2  10   10.28    0.67 
  -3  -2  10   10.43    0.69 
  -3   2   9    3.44    0.46 
  -3  -2   9    3.01    0.43 
  -3  -2   9    2.86    0.44 
  -3   2   8    0.63    0.31 
  -3  -2   8    1.09    0.33 
  -3  -2   8    0.78    0.33 
  -3   2   7   40.99    1.14 
  -3  -2   7   40.42    1.11 
  -3  -2   7   38.82    1.11 
  -3   2   6    0.03    0.24 
  -3  -2   6    0.04    0.23 
  -3  -2   6   -0.01    0.24 
  -3   2   5    2.18    0.30 
  -3  -2   5    1.99    0.28 
  -3  -2   5    1.70    0.26 
  -3   2   4   47.50    1.11 
  -3  -2   4   45.10    1.04 
  -3  -2   4   50.30    1.13 
  -3   2   3  153.54    2.78 
  -3  -2   3  153.29    2.80 
  -3  -2   3  151.15    2.63 
  -3   2   2   38.18    0.86 
  -3  -2   2   37.93    0.79 
  -3  -2   2   38.76    0.90 
  -3   2   1   90.38    1.64 
   3  -2  -1   87.66    1.51 
   3  -2  -1   87.59    1.57 
  -3  -2   1   90.47    1.53 
  -3  -2   1   87.15    1.71 
   3   2   0    5.07    0.31 
  -3   2   0    5.73    0.27 
   3  -2   0    5.06    0.24 
   3  -2   0    4.71    0.31 
  -3  -2   0    5.14    0.33 
  -3   2  -1  128.93    2.28 
   3   2   1  132.08    2.28 
   3   2   1  133.95    2.12 
   3  -2   1  131.74    2.24 
   3  -2   1  137.25    2.24 
  -3  -2  -1  130.60    2.36 
   3   2   2  100.16    1.60 
  -3   2  -2   98.07    1.71 
   3   2   2   97.64    1.78 
  -3  -2  -2   97.63    1.81 
   3  -2   2   98.33    1.76 
   3  -2   2   98.44    1.71 
   3   2   3   28.99    0.55 
  -3   2  -3   26.46    0.56 
   3   2   3   27.70    0.70 
   3  -2   3   27.97    0.65 
  -3  -2  -3   27.51    0.67 
   3  -2   3   27.07    0.68 
  -3   2  -4    5.72    0.27 
   3   2   4    6.27    0.38 
   3   2   4    6.58    0.26 
   3  -2   4    5.76    0.34 
   3  -2   4    5.50    0.32 
  -3  -2  -4    5.87    0.38 
   3   2   5    4.24    0.34 
   3   2   5    4.62    0.28 
  -3   2  -5    5.06    0.29 
   3  -2   5    4.41    0.32 
  -3  -2  -5    4.53    0.32 
   3  -2   5    4.63    0.36 
  -3   2  -6   15.81    0.49 
   3   2   6   15.34    0.60 
   3   2   6   16.37    0.51 
   3  -2   6   15.74    0.60 
  -3  -2  -6   14.75    0.58 
   3  -2   6   15.78    0.56 
   3   2   7   25.04    0.82 
  -3   2  -7   26.39    0.69 
   3   2   7   25.43    0.73 
   3  -2   7   26.30    0.87 
   3  -2   7   25.35    0.78 
  -3  -2  -7   25.20    0.77 
  -3   2  -8   -0.02    0.24 
   3   2   8   -0.22    0.30 
   3   2   8   -0.04    0.25 
   3  -2   8    0.15    0.28 
   3  -2   8    0.21    0.35 
  -3  -2  -8    0.06    0.29 
   3   2   9    0.21    0.32 
   3   2   9   -0.21    0.26 
  -3  -2  -9    0.79    0.31 
   3  -2   9    0.36    0.33 
   3  -2   9    0.42    0.29 
   3   2  10    0.31    0.35 
   3   2  10   -0.19    0.27 
   3  -2  10   -0.19    0.30 
  -3  -2 -10    0.07    0.31 
   3  -2  10   -0.33    0.36 
   3   2  11    2.45    0.46 
   3   2  11    2.09    0.40 
   3  -2  11    1.71    0.42 
   3  -2  11    2.50    0.50 
   3   2  12    0.05    0.41 
   3  -2  12   -0.37    0.42 
   3  -2  12    0.12    0.36 
  -3   3  13    0.18    0.44 
  -3  -3  13   -0.09    0.40 
  -3  -3  13    0.28    0.47 
  -3   3  12    1.78    0.47 
  -3  -3  12    1.72    0.48 
  -3  -3  12    1.19    0.44 
  -3   3  11    2.09    0.48 
  -3  -3  11    2.13    0.44 
  -3  -3  11    1.75    0.45 
  -3   3  10    0.58    0.34 
  -3  -3  10    0.20    0.36 
  -3  -3  10   -0.25    0.32 
  -3   3   9    0.88    0.36 
  -3  -3   9    0.06    0.33 
  -3  -3   9    1.00    0.34 
  -3   3   8   19.66    0.83 
  -3  -3   8   19.79    0.80 
  -3  -3   8   18.78    0.80 
  -3   3   7    1.54    0.35 
  -3  -3   7    1.52    0.34 
  -3  -3   7    1.18    0.30 
  -3   3   6    3.51    0.37 
  -3  -3   6    3.69    0.38 
  -3  -3   6    3.35    0.35 
  -3   3   5    7.45    0.44 
  -3  -3   5    7.32    0.50 
  -3  -3   5    7.33    0.40 
  -3   3   4  211.01    3.76 
  -3  -3   4  211.72    3.78 
  -3  -3   4  206.37    3.58 
  -3   3   3   43.85    0.99 
  -3  -3   3   43.76    0.93 
  -3  -3   3   43.27    1.04 
  -3   3   2   11.53    0.41 
  -3  -3   2   11.56    0.37 
  -3  -3   2   12.03    0.49 
   3  -3  -2   11.99    0.31 
  -3   3   1   32.99    0.74 
   3  -3  -1   34.09    0.64 
   3  -3  -1   33.51    0.74 
  -3  -3   1   34.02    0.67 
  -3  -3   1   33.57    0.83 
  -3   3   0   22.49    0.52 
  -3  -3   0   22.60    0.62 
   3  -3   0   22.84    0.57 
   3  -3   0   22.46    0.51 
   3   3   1   35.18    0.79 
  -3   3  -1   35.83    0.68 
  -3  -3  -1   33.83    0.79 
   3  -3   1   35.13    0.75 
   3  -3   1   35.19    0.73 
  -3   3  -2   54.05    0.96 
   3   3   2   54.53    1.10 
  -3  -3  -2   53.99    1.11 
   3  -3   2   55.21    1.06 
   3  -3   2   55.17    1.08 
   3   3   3    4.65    0.31 
  -3   3  -3    3.69    0.19 
   3   3   3    3.81    0.17 
   3  -3   3    4.53    0.29 
  -3  -3  -3    4.11    0.29 
   3  -3   3    3.92    0.28 
  -3   3  -4   10.93    0.31 
   3   3   4   12.60    0.49 
   3   3   4   11.95    0.34 
   3  -3   4   10.86    0.43 
   3  -3   4   12.41    0.47 
  -3  -3  -4   10.82    0.47 
   3   3   5    9.35    0.34 
   3   3   5   10.12    0.48 
  -3   3  -5    9.21    0.32 
  -3  -3  -5    9.75    0.47 
   3  -3   5    9.59    0.43 
   3  -3   5    8.90    0.45 
   3   3   6    2.18    0.24 
  -3   3  -6    2.53    0.21 
   3   3   6    2.62    0.33 
  -3  -3  -6    2.69    0.32 
   3  -3   6    2.09    0.32 
   3  -3   6    2.41    0.30 
   3   3   7    5.18    0.37 
  -3   3  -7    6.26    0.37 
   3   3   7    5.67    0.46 
   3  -3   7    5.45    0.50 
   3  -3   7    5.44    0.43 
  -3  -3  -7    5.30    0.43 
   3   3   8    6.96    0.45 
  -3   3  -8    6.16    0.41 
   3   3   8    7.87    0.53 
  -3  -3  -8    7.22    0.50 
   3  -3   8    6.02    0.48 
   3  -3   8    7.16    0.57 
   3   3   9   -0.17    0.31 
   3   3   9    0.23    0.26 
   3  -3   9    0.45    0.30 
   3  -3   9   -0.31    0.34 
  -3  -3  -9    0.11    0.29 
   3   3  10    3.14    0.48 
   3   3  10    2.71    0.38 
  -3  -3 -10    3.06    0.43 
   3  -3  10    3.46    0.45 
   3  -3  10    3.68    0.52 
   3   3  11    1.84    0.44 
   3  -3  11    1.42    0.40 
   3  -3  11    2.08    0.50 
  -3  -3 -11    1.66    0.41 
   3   3  12    0.55    0.44 
   3  -3  12    0.97    0.49 
   3  -3  12    0.20    0.39 
  -3   4  13   -0.95    0.37 
  -3  -4  13    0.21    0.47 
  -3   4  12    0.00    0.40 
  -3  -4  12    0.03    0.43 
  -3  -4  12    0.36    0.41 
  -3   4  11    1.46    0.45 
  -3  -4  11    1.36    0.46 
  -3  -4  11    1.73    0.44 
  -3   4  10    0.77    0.39 
  -3  -4  10    0.49    0.39 
  -3  -4  10    0.44    0.34 
  -3   4   9    1.08    0.37 
  -3  -4   9    0.83    0.36 
  -3  -4   9    0.77    0.34 
  -3   4   8   25.67    0.92 
  -3  -4   8   24.58    0.89 
  -3  -4   8   27.14    0.93 
  -3   4   7    4.89    0.45 
  -3  -4   7    4.47    0.44 
  -3  -4   7    4.26    0.44 
  -3   4   6  100.68    2.09 
  -3  -4   6  100.32    2.01 
  -3  -4   6   99.83    2.07 
  -3   4   5    9.72    0.49 
  -3  -4   5    8.36    0.46 
  -3  -4   5    9.47    0.53 
  -3   4   4   95.38    1.90 
  -3  -4   4   94.39    1.80 
  -3  -4   4   93.82    1.91 
  -3   4   3  162.77    2.96 
  -3  -4   3  163.44    3.02 
  -3  -4   3  164.11    2.81 
  -3   4   2    2.89    0.24 
   3  -4  -2    3.72    0.28 
  -3  -4   2    2.60    0.21 
   3  -4  -2    2.75    0.16 
  -3  -4   2    2.71    0.30 
  -3   4   1    2.66    0.21 
  -3  -4   1    2.83    0.20 
   3  -4  -1    2.56    0.24 
   3  -4  -1    2.62    0.17 
  -3  -4   1    2.70    0.29 
  -3   4   0   99.19    1.74 
   3  -4   0   97.81    1.66 
  -3  -4   0   98.56    1.61 
  -3  -4   0   96.83    1.86 
   3  -4   0   96.34    1.75 
   3   4   1   52.16    1.04 
  -3   4  -1   50.56    0.92 
  -3  -4  -1   50.55    1.10 
   3  -4   1   50.67    0.98 
   3  -4   1   50.40    1.02 
   3   4   2   53.65    1.10 
  -3  -4  -2   55.05    1.15 
   3  -4   2   53.59    1.08 
   3  -4   2   53.39    1.07 
   3   4   3   54.98    0.93 
   3   4   3   56.90    1.15 
   3  -4   3   54.52    1.12 
  -3  -4  -3   52.94    1.16 
   3  -4   3   55.64    1.14 
   3   4   4   97.85    1.69 
   3   4   4  100.50    1.88 
   3  -4   4   99.84    1.87 
   3  -4   4  100.62    1.90 
  -3  -4  -4  102.34    1.95 
   3   4   5   -0.20    0.20 
   3   4   5    0.01    0.14 
  -3   4  -5   -0.02    0.11 
  -3  -4  -5   -0.17    0.22 
   3  -4   5    0.20    0.21 
   3  -4   5    0.18    0.25 
  -3   4  -6    0.08    0.15 
   3   4   6    0.08    0.17 
   3   4   6   -0.20    0.23 
   3  -4   6    0.04    0.24 
   3  -4   6   -0.21    0.27 
  -3  -4  -6   -0.32    0.23 
   3   4   7    1.30    0.25 
  -3   4  -7    1.80    0.21 
   3   4   7    1.08    0.31 
  -3  -4  -7    1.07    0.34 
   3  -4   7    0.93    0.36 
   3  -4   7    1.01    0.30 
   3   4   8    9.37    0.56 
   3   4   8    9.22    0.47 
   3  -4   8    7.92    0.57 
   3  -4   8    9.29    0.56 
  -3  -4  -8   10.07    0.60 
   3   4   9    0.96    0.33 
   3   4   9    1.13    0.28 
   3  -4   9    0.68    0.39 
   3  -4   9    0.46    0.32 
  -3  -4  -9    0.73    0.34 
   3   4  10    1.00    0.37 
   3   4  10    0.65    0.30 
   3  -4  10    0.67    0.41 
   3  -4  10    0.47    0.34 
  -3  -4 -10    0.55    0.36 
   3   4  11    0.54    0.41 
   3  -4  11    0.62    0.39 
   3  -4  11    0.31    0.44 
  -3  -4 -11    0.61    0.36 
   3   4  12    0.67    0.44 
   3  -4  12   -0.05    0.47 
   3  -4  12    0.25    0.40 
  -3   5  13    0.62    0.47 
  -3  -5  13    0.72    0.50 
  -3   5  12   -0.61    0.37 
  -3  -5  12    0.24    0.46 
  -3  -5  12   -0.08    0.39 
  -3   5  11    2.46    0.50 
  -3  -5  11    2.61    0.47 
  -3  -5  11    2.00    0.47 
  -3   5  10    0.02    0.36 
  -3  -5  10    0.00    0.32 
  -3  -5  10    0.35    0.38 
  -3   5   9    3.76    0.47 
  -3  -5   9    3.98    0.47 
  -3  -5   9    3.94    0.50 
  -3   5   8    2.64    0.44 
  -3  -5   8    2.78    0.41 
  -3  -5   8    2.48    0.40 
  -3   5   7    0.53    0.30 
  -3  -5   7    1.01    0.33 
  -3  -5   7    0.99    0.31 
  -3   5   6    0.12    0.25 
  -3  -5   6    0.45    0.27 
  -3  -5   6    0.08    0.28 
  -3   5   5   73.30    1.59 
  -3  -5   5   69.99    1.57 
  -3  -5   5   72.75    1.51 
  -3   5   4    9.00    0.45 
  -3  -5   4    8.88    0.49 
  -3  -5   4    9.10    0.43 
  -3   5   3    8.32    0.40 
  -3  -5   3    6.91    0.47 
  -3  -5   3    8.08    0.37 
  -3   5   2   28.82    0.72 
  -3  -5   2   28.65    0.81 
   3  -5  -2   28.18    0.50 
  -3  -5   2   28.25    0.65 
   3  -5  -2   29.00    0.72 
  -3   5   1  151.29    2.64 
  -3  -5   1  149.58    2.47 
   3  -5  -1  147.92    2.41 
  -3  -5   1  146.78    2.73 
   3  -5  -1  148.98    2.58 
  -3   5   0    0.54    0.13 
  -3  -5   0    0.56    0.11 
   3  -5   0    0.57    0.18 
  -3  -5   0    0.56    0.24 
   3  -5   0    0.81    0.14 
   3   5   1    5.16    0.31 
  -3   5  -1    5.25    0.21 
   3  -5   1    5.39    0.31 
   3  -5   1    5.56    0.27 
  -3  -5  -1    5.33    0.38 
   3   5   2    1.92    0.23 
   3  -5   2    1.65    0.21 
  -3  -5  -2    1.58    0.25 
   3  -5   2    1.98    0.24 
   3   5   3   52.58    1.12 
   3  -5   3   54.13    1.13 
   3  -5   3   52.85    1.13 
  -3  -5  -3   53.35    1.17 
   3   5   4   13.45    0.52 
   3  -5   4   14.99    0.51 
   3  -5   4   14.07    0.53 
  -3  -5  -4   13.25    0.57 
   3   5   5   14.97    0.58 
   3  -5   5   15.47    0.58 
  -3  -5  -5   15.52    0.63 
   3  -5   5   14.58    0.60 
   3   5   6    1.10    0.21 
  -3   5  -6    0.91    0.14 
   3   5   6    1.14    0.28 
   3  -5   6    0.80    0.28 
   3  -5   6    1.17    0.32 
  -3  -5  -6    0.53    0.29 
   3   5   7    1.34    0.25 
   3   5   7    1.49    0.34 
  -3  -5  -7    1.38    0.34 
   3  -5   7    1.78    0.38 
   3  -5   7    1.01    0.32 
   3   5   8    0.22    0.24 
   3   5   8    0.39    0.30 
   3  -5   8    0.04    0.35 
   3  -5   8   -0.29    0.28 
  -3  -5  -8    0.37    0.33 
   3   5   9    0.37    0.27 
   3   5   9    0.95    0.34 
   3  -5   9    0.22    0.38 
  -3  -5  -9    0.44    0.32 
   3  -5   9    0.58    0.32 
   3   5  10    0.08    0.34 
  -3  -5 -10    0.19    0.35 
   3  -5  10    0.06    0.41 
   3  -5  10   -0.17    0.32 
   3   5  11    0.38    0.37 
   3  -5  11    0.54    0.38 
  -3  -5 -11    0.66    0.40 
   3  -5  11    0.66    0.47 
   3   5  12   -0.59    0.35 
  -3  -5 -12    0.07    0.39 
   3  -5  12   -0.15    0.39 
  -3   6  13   -0.12    0.44 
  -3  -6  13    0.55    0.48 
  -3   6  12    0.33    0.44 
  -3  -6  12    0.23    0.41 
  -3  -6  12    0.10    0.40 
  -3   6  11    0.45    0.42 
  -3  -6  11    0.39    0.42 
  -3  -6  11    0.30    0.38 
  -3   6  10    0.73    0.36 
  -3  -6  10    0.29    0.35 
  -3  -6  10    0.93    0.42 
  -3   6   9   -0.15    0.29 
  -3  -6   9    0.08    0.30 
  -3  -6   9    0.15    0.32 
  -3   6   8   26.68    0.96 
  -3  -6   8   26.14    0.93 
  -3  -6   8   26.71    0.96 
  -3   6   7    1.02    0.32 
  -3  -6   7    0.95    0.33 
  -3  -6   7    1.26    0.32 
  -3   6   6   53.23    1.35 
  -3  -6   6   55.45    1.35 
  -3  -6   6   54.52    1.30 
  -3   6   5    0.05    0.22 
  -3  -6   5    0.37    0.24 
  -3  -6   5    0.14    0.27 
  -3   6   4    0.32    0.21 
  -3  -6   4    0.33    0.27 
  -3  -6   4    0.29    0.21 
  -3   6   3   22.16    0.69 
  -3  -6   3   24.08    0.65 
   3  -6  -3   23.60    0.70 
  -3  -6   3   24.97    0.81 
  -3   6   2   17.13    0.53 
  -3  -6   2   17.94    0.49 
   3  -6  -2   18.07    0.59 
  -3  -6   2   16.69    0.67 
  -3   6   1   99.54    1.82 
  -3  -6   1   97.74    1.93 
   3  -6  -1   96.87    1.62 
  -3  -6   1   96.11    1.69 
  -3   6   0   20.77    0.51 
   3  -6   0   20.13    0.48 
  -3  -6   0   20.41    0.64 
  -3  -6   0   20.59    0.44 
   3  -6   0   21.84    0.61 
  -3   6  -1   68.65    1.23 
   3   6   1   68.15    1.34 
  -3  -6  -1   68.48    1.13 
  -3  -6  -1   69.17    1.43 
   3  -6   1   68.64    1.34 
   3  -6   1   68.14    1.27 
   3   6   2    2.21    0.25 
   3  -6   2    2.47    0.24 
  -3  -6  -2    1.88    0.26 
   3  -6   2    3.56    0.28 
   3   6   3  143.12    2.53 
   3  -6   3  142.70    2.53 
   3  -6   3  139.19    2.54 
  -3  -6  -3  143.30    2.66 
   3   6   4    5.72    0.40 
   3  -6   4    6.04    0.37 
   3  -6   4    5.61    0.40 
  -3  -6  -4    6.43    0.43 
   3   6   5   13.58    0.55 
  -3  -6  -5   12.70    0.62 
   3  -6   5   13.34    0.56 
   3  -6   5   12.53    0.53 
   3   6   6   10.96    0.55 
  -3  -6  -6   12.24    0.63 
   3  -6   6   12.00    0.57 
   3  -6   6   11.50    0.58 
   3   6   7    4.88    0.45 
   3  -6   7    5.95    0.47 
   3  -6   7    5.11    0.50 
  -3  -6  -7    4.97    0.45 
   3   6   8    0.25    0.30 
   3  -6   8   -0.36    0.29 
   3  -6   8    0.71    0.30 
  -3  -6  -8   -0.09    0.31 
   3   6   9    0.20    0.31 
   3  -6   9   -0.28    0.37 
  -3  -6  -9   -0.15    0.32 
   3  -6   9   -0.15    0.29 
   3   6  10    0.35    0.34 
   3  -6  10    0.13    0.41 
  -3  -6 -10    0.49    0.38 
   3  -6  10    0.09    0.35 
   3   6  11    1.51    0.42 
   3  -6  11    1.45    0.49 
  -3  -6 -11    1.82    0.44 
   3  -6  11    1.11    0.43 
   3   6  12    0.76    0.41 
  -3  -6 -12    1.03    0.44 
   3  -6  12    0.20    0.39 
  -3   7  12    0.66    0.45 
  -3  -7  12    0.58    0.47 
  -3   7  11    0.70    0.42 
  -3  -7  11    0.57    0.37 
  -3  -7  11    0.28    0.39 
  -3   7  10    1.23    0.43 
  -3  -7  10    0.66    0.38 
  -3  -7  10    0.51    0.35 
  -3   7   9   -0.14    0.34 
  -3  -7   9    0.24    0.36 
  -3  -7   9   -0.06    0.33 
  -3   7   8    3.07    0.43 
  -3  -7   8    3.45    0.44 
  -3  -7   8    2.87    0.45 
  -3   7   7    1.46    0.35 
  -3  -7   7    1.21    0.36 
  -3  -7   7    1.31    0.36 
  -3   7   6    0.73    0.32 
  -3  -7   6    1.32    0.32 
  -3  -7   6    0.86    0.35 
  -3   7   5   -0.10    0.24 
  -3  -7   5   -0.24    0.27 
  -3  -7   5   -0.04    0.21 
  -3   7   4   16.00    0.63 
  -3  -7   4   16.82    0.70 
  -3  -7   4   17.15    0.57 
   3  -7  -4   16.85    0.64 
  -3   7   3   12.75    0.53 
   3  -7  -3   14.48    0.57 
  -3  -7   3   13.07    0.66 
  -3  -7   3   12.27    0.47 
  -3   7   2   25.82    0.70 
   3  -7  -2   25.08    0.71 
  -3  -7   2   26.07    0.63 
  -3  -7   2   25.14    0.83 
  -3   7   1    3.96    0.29 
  -3  -7   1    4.22    0.37 
  -3  -7   1    4.42    0.25 
   3  -7  -1    4.04    0.19 
   3  -7  -1    5.13    0.35 
  -3   7   0    7.88    0.32 
  -3  -7   0    8.95    0.51 
   3  -7   0    8.00    0.39 
  -3  -7   0    7.73    0.27 
   3  -7   0    8.07    0.30 
  -3   7  -1    0.02    0.11 
   3  -7   1    0.08    0.15 
   3  -7   1   -0.20    0.20 
  -3  -7  -1    0.12    0.09 
  -3  -7  -1    0.03    0.23 
   3   7   2   76.61    1.49 
   3  -7   2   74.28    1.44 
   3  -7   2   75.33    1.30 
  -3  -7  -2   76.20    1.59 
   3  -7   2   75.03    1.50 
   3   7   3    5.55    0.39 
   3  -7   3    5.40    0.37 
  -3  -7  -3    5.91    0.42 
   3  -7   3    5.90    0.38 
   3   7   4   42.92    0.99 
   3  -7   4   41.30    1.02 
  -3  -7  -4   41.65    1.06 
  -3  -7  -4   40.80    0.76 
   3  -7   4   41.54    1.02 
   3   7   5   -0.35    0.21 
   3  -7   5    0.27    0.28 
  -3  -7  -5    0.09    0.27 
   3  -7   5    0.27    0.24 
   3   7   6    8.76    0.52 
   3  -7   6    8.30    0.54 
   3  -7   6    8.75    0.57 
  -3  -7  -6    9.81    0.62 
   3   7   7    3.01    0.39 
   3  -7   7    3.48    0.46 
   3  -7   7    3.49    0.43 
  -3  -7  -7    3.12    0.44 
   3   7   8    1.05    0.33 
  -3  -7  -8    1.08    0.37 
   3  -7   8    1.57    0.37 
   3  -7   8    1.44    0.41 
   3   7   9    0.55    0.31 
   3  -7   9    0.20    0.34 
  -3  -7  -9   -0.23    0.33 
   3  -7   9   -0.16    0.39 
   3   7  10    0.70    0.37 
   3  -7  10    0.33    0.45 
   3  -7  10    0.62    0.38 
  -3  -7 -10    0.91    0.40 
   3   7  11   -0.24    0.36 
   3  -7  11   -0.50    0.36 
  -3  -7 -11    0.60    0.40 
  -3  -7 -12    1.61    0.48 
   3  -7  12    1.03    0.45 
  -3   8  12    0.29    0.45 
  -3  -8  12    0.00    0.41 
  -3   8  11    0.09    0.41 
  -3  -8  11   -0.19    0.34 
  -3  -8  11    0.00    0.41 
  -3   8  10    2.07    0.48 
  -3  -8  10    1.99    0.48 
  -3  -8  10    2.56    0.45 
  -3   8   9   -0.24    0.34 
  -3  -8   9   -0.02    0.33 
  -3  -8   9   -0.10    0.35 
  -3   8   8    0.49    0.32 
  -3  -8   8    0.19    0.33 
  -3  -8   8   -0.19    0.32 
  -3   8   7    5.81    0.54 
  -3  -8   7    7.46    0.57 
  -3  -8   7    7.47    0.54 
  -3   8   6    2.02    0.35 
  -3  -8   6    2.40    0.37 
  -3  -8   6    2.38    0.39 
  -3   8   5   -0.54    0.23 
  -3  -8   5    0.29    0.30 
  -3  -8   5   -0.06    0.22 
  -3   8   4   59.65    1.38 
  -3  -8   4   59.45    1.41 
  -3  -8   4   58.56    1.29 
   3  -8  -4   59.02    1.33 
  -3   8   3    8.50    0.47 
  -3  -8   3    7.97    0.53 
   3  -8  -3    8.38    0.50 
  -3  -8   3    8.04    0.40 
  -3   8   2   -0.04    0.17 
   3  -8  -2    0.25    0.22 
  -3  -8   2   -0.18    0.16 
  -3  -8   2    0.23    0.29 
  -3   8   1   47.73    1.02 
  -3  -8   1   46.12    0.92 
   3  -8  -1   45.09    1.04 
  -3  -8   1   44.97    1.14 
  -3   8   0   65.11    1.27 
   3  -8   0   64.69    1.19 
  -3  -8   0   65.33    1.17 
  -3  -8   0   65.16    1.42 
   3  -8   0   64.61    1.35 
  -3  -8  -1   28.54    0.84 
   3  -8   1   26.83    0.65 
   3  -8   1   26.57    0.77 
   3  -8   1   26.67    0.60 
  -3  -8  -1   26.76    0.54 
   3   8   2   16.98    0.58 
  -3  -8  -2   16.31    0.34 
   3  -8   2   16.86    0.61 
   3  -8   2   16.19    0.39 
  -3  -8  -2   16.44    0.63 
   3  -8   2   16.87    0.53 
   3   8   3   37.75    0.92 
   3  -8   3   37.20    0.92 
  -3  -8  -3   36.86    1.02 
   3  -8   3   38.85    0.97 
   3   8   4   46.24    1.09 
  -3  -8  -4   47.74    0.86 
   3  -8   4   48.32    1.14 
   3  -8   4   47.85    1.16 
  -3  -8  -4   48.73    1.22 
   3   8   5    4.60    0.38 
   3  -8   5    4.69    0.41 
   3  -8   5    4.20    0.43 
  -3  -8  -5    4.91    0.31 
  -3  -8  -5    4.24    0.42 
   3   8   6    2.33    0.34 
   3  -8   6    2.32    0.37 
   3  -8   6    2.42    0.41 
  -3  -8  -6    2.88    0.42 
   3   8   7    4.15    0.41 
   3  -8   7    3.06    0.42 
   3  -8   7    2.89    0.45 
  -3  -8  -7    2.71    0.44 
   3   8   8    5.64    0.48 
  -3  -8  -8    5.74    0.54 
   3  -8   8    6.31    0.59 
   3  -8   8    6.66    0.57 
   3   8   9    1.33    0.36 
  -3  -8  -9    0.83    0.39 
   3  -8   9    1.48    0.40 
   3  -8   9    0.57    0.43 
   3   8  10    0.62    0.34 
   3  -8  10    0.71    0.40 
  -3  -8 -10    0.57    0.40 
   3   8  11    1.16    0.41 
  -3  -8 -11    0.80    0.43 
   3  -8  11    0.96    0.43 
   3  -8  12   -0.47    0.38 
  -3  -8 -12    0.81    0.48 
  -3   9  12    0.29    0.42 
  -3  -9  12   -0.01    0.46 
  -3   9  11    0.51    0.44 
  -3  -9  11    0.54    0.41 
  -3   9  10   -0.24    0.38 
  -3  -9  10   -0.94    0.35 
  -3  -9  10    0.08    0.33 
  -3   9   9    1.31    0.40 
  -3  -9   9    1.85    0.44 
  -3  -9   9    1.79    0.40 
  -3   9   8    0.14    0.33 
  -3  -9   8    0.05    0.34 
  -3  -9   8   -0.07    0.31 
  -3   9   7    0.36    0.31 
  -3  -9   7    0.36    0.30 
  -3  -9   7    0.16    0.32 
  -3   9   6    2.40    0.38 
  -3  -9   6    2.28    0.41 
  -3  -9   6    1.72    0.37 
  -3   9   5   39.14    1.11 
   3  -9  -5   38.95    1.07 
  -3  -9   5   38.19    1.13 
  -3  -9   5   38.61    1.04 
  -3   9   4    0.29    0.24 
   3  -9  -4    0.29    0.29 
  -3  -9   4    0.55    0.35 
  -3  -9   4    0.65    0.25 
  -3   9   3    0.66    0.24 
  -3  -9   3    0.64    0.22 
  -3  -9   3    0.38    0.33 
   3  -9  -3    1.07    0.30 
  -3   9   2    6.11    0.40 
  -3  -9   2    5.76    0.33 
   3  -9  -2    7.52    0.48 
  -3  -9   2    6.46    0.48 
  -3   9   1   30.36    0.77 
  -3  -9   1   30.57    0.71 
   3  -9  -1   30.69    0.82 
  -3  -9   1   30.61    0.93 
  -3   9   0   -0.04    0.15 
   3  -9   0   -0.03    0.16 
  -3  -9   0   -0.13    0.27 
  -3  -9   0   -0.13    0.13 
   3  -9   0    0.01    0.22 
   3  -9   1    9.67    0.48 
   3  -9   1   11.18    0.38 
  -3  -9  -1   10.99    0.56 
  -3  -9  -1   10.74    0.32 
   3  -9   1   10.24    0.41 
   3   9   2    4.26    0.34 
   3  -9   2    4.21    0.32 
   3  -9   2    3.96    0.26 
  -3  -9  -2    3.52    0.39 
  -3  -9  -2    3.51    0.20 
   3  -9   2    3.87    0.35 
   3   9   3   99.45    1.88 
   3  -9   3   96.52    1.87 
  -3  -9  -3   95.72    1.60 
  -3  -9  -3   96.59    2.00 
   3  -9   3   95.84    1.92 
   3   9   4    2.61    0.32 
   3  -9   4    3.08    0.36 
  -3  -9  -4    2.59    0.18 
  -3  -9  -4    2.97    0.40 
   3  -9   4    2.81    0.37 
   3   9   5    9.50    0.50 
  -3  -9  -5    9.08    0.36 
   3  -9   5    8.70    0.55 
   3  -9   5    9.23    0.53 
  -3  -9  -5    8.72    0.64 
   3   9   6   -0.33    0.26 
   3  -9   6   -0.31    0.28 
   3  -9   6   -0.71    0.29 
  -3  -9  -6    0.14    0.19 
  -3  -9  -6   -0.35    0.33 
   3   9   7    0.92    0.31 
   3  -9   7    1.09    0.39 
  -3  -9  -7    0.44    0.37 
   3  -9   7    0.34    0.34 
   3   9   8    2.36    0.39 
  -3  -9  -8    2.04    0.43 
   3  -9   8    1.98    0.41 
   3  -9   8    1.74    0.45 
   3   9   9    2.46    0.38 
  -3  -9  -9    2.55    0.44 
   3  -9   9    3.36    0.49 
   3   9  10    0.23    0.33 
   3  -9  10    0.10    0.37 
  -3  -9 -10    0.31    0.40 
  -3  -9 -11    0.25    0.44 
   3  -9  11    0.36    0.42 
   3  -9  12   -0.09    0.42 
  -3  -9 -12    0.35    0.46 
  -3  10  12   -0.43    0.44 
  -3 -10  12   -0.13    0.46 
  -3  10  11   -0.25    0.37 
  -3 -10  11   -0.17    0.42 
  -3  10  10    1.38    0.43 
  -3 -10  10    1.16    0.43 
  -3 -10  10    0.90    0.42 
  -3  10   9    0.33    0.39 
  -3 -10   9    0.47    0.39 
  -3 -10   9    0.94    0.38 
  -3  10   8   -0.36    0.29 
  -3 -10   8   -0.52    0.32 
  -3 -10   8    0.02    0.34 
  -3  10   7    1.14    0.38 
  -3 -10   7    0.80    0.37 
   3 -10  -7    1.01    0.38 
  -3 -10   7    1.37    0.38 
  -3  10   6    2.97    0.41 
  -3 -10   6    3.15    0.40 
  -3 -10   6    2.61    0.44 
   3 -10  -6    4.55    0.48 
  -3  10   5    3.97    0.42 
   3 -10  -5    4.28    0.45 
  -3 -10   5    3.00    0.46 
  -3 -10   5    3.65    0.38 
  -3  10   4   13.08    0.60 
   3 -10  -4   11.65    0.64 
  -3 -10   4   13.64    0.74 
  -3 -10   4   12.38    0.56 
  -3  10   3   19.39    0.69 
  -3 -10   3   20.57    0.66 
  -3 -10   3   21.56    0.86 
   3 -10  -3   21.01    0.72 
  -3  10   2   15.14    0.58 
   3 -10  -2   15.13    0.60 
  -3 -10   2   16.41    0.74 
  -3 -10   2   14.51    0.51 
  -3  10   1    0.48    0.21 
  -3 -10   1    0.97    0.34 
   3 -10  -1    1.33    0.30 
  -3 -10   1    1.25    0.21 
  -3 -10   0  118.33    2.08 
   3 -10   0  120.15    2.28 
  -3 -10   0  119.79    2.39 
   3 -10   0  123.59    2.22 
   3 -10   1   48.31    1.01 
  -3 -10  -1   48.60    0.93 
   3 -10   1   49.46    1.14 
  -3 -10  -1   49.54    1.23 
   3  10   2    0.76    0.26 
  -3 -10  -2    1.18    0.32 
   3 -10   2    0.26    0.25 
   3 -10   2    0.51    0.17 
  -3 -10  -2    0.91    0.15 
   3  10   3   30.79    0.84 
   3 -10   3   31.70    0.91 
  -3 -10  -3   29.82    0.61 
  -3 -10  -3   30.57    0.94 
   3 -10   3   32.26    0.85 
   3 -10   3   28.33    0.64 
   3  10   4   50.95    1.18 
   3 -10   4   49.81    1.22 
  -3 -10  -4   53.03    1.36 
  -3 -10  -4   50.95    0.95 
   3  10   5    1.88    0.32 
  -3 -10  -5    1.65    0.41 
   3 -10   5    1.52    0.34 
  -3 -10  -5    2.17    0.22 
   3 -10   5    2.20    0.36 
   3  10   6    0.14    0.26 
  -3 -10  -6   -0.08    0.33 
   3 -10   6    0.04    0.35 
   3 -10   6    0.13    0.30 
   3  10   7    7.23    0.51 
   3 -10   7    5.44    0.53 
  -3 -10  -7    6.51    0.56 
   3  10   8    1.55    0.34 
   3 -10   8    1.57    0.42 
  -3 -10  -8    1.54    0.41 
   3  10   9    0.27    0.32 
   3 -10   9    0.01    0.37 
  -3 -10  -9   -0.41    0.37 
   3  10  10    0.22    0.33 
  -3 -10 -10    0.05    0.42 
   3 -10  10   -0.37    0.37 
  -3 -10 -11   -0.41    0.41 
   3 -10  11   -0.22    0.40 
  -3  11  12    0.11    0.44 
  -3 -11  12    0.10    0.46 
  -3  11  11    0.50    0.42 
  -3 -11  11    0.43    0.42 
  -3  11  10   -0.19    0.36 
  -3 -11  10    0.67    0.43 
  -3  11   9    0.05    0.34 
  -3 -11   9   -0.04    0.34 
   3 -11  -9   -0.10    0.36 
  -3 -11   9   -0.01    0.33 
  -3  11   8    3.53    0.48 
  -3 -11   8    2.94    0.47 
  -3 -11   8    3.20    0.45 
   3 -11  -8    3.40    0.48 
  -3  11   7    0.43    0.34 
  -3 -11   7    0.50    0.34 
  -3 -11   7    0.87    0.37 
   3 -11  -7    0.64    0.36 
  -3  11   6   -0.15    0.32 
  -3 -11   6    0.18    0.29 
  -3 -11   6    0.48    0.36 
   3 -11  -6   -0.41    0.33 
  -3  11   5    0.27    0.28 
   3 -11  -5   -0.72    0.31 
  -3 -11   5   -0.01    0.28 
  -3 -11   5    0.74    0.39 
  -3  11   4    2.23    0.35 
  -3 -11   4    2.08    0.33 
  -3 -11   4    2.25    0.45 
   3 -11  -4    2.87    0.41 
  -3  11   3    7.83    0.53 
  -3 -11   3    8.84    0.46 
  -3 -11   3   10.14    0.72 
   3 -11  -3    9.79    0.55 
  -3  11   2   34.12    0.92 
   3 -11  -2   33.29    0.95 
  -3 -11   2   34.28    0.84 
  -3 -11   2   32.97    1.06 
   3 -11  -1    0.49    0.24 
  -3 -11   1    0.72    0.33 
  -3 -11   1    0.70    0.21 
   3 -11  -1    0.83    0.28 
   3 -11   0   14.22    0.53 
   3 -11   0   15.36    0.67 
  -3 -11   0   15.35    0.47 
  -3 -11  -1    9.67    0.67 
   3 -11   1   10.43    0.44 
  -3 -11  -1   10.43    0.37 
   3 -11   1   11.43    0.60 
   3  11   2   81.48    1.62 
   3 -11   2   77.70    1.68 
  -3 -11  -2   76.06    1.74 
  -3 -11  -2   79.30    1.39 
   3 -11   2   78.49    1.49 
   3  11   3    0.72    0.27 
  -3 -11  -3    0.64    0.33 
   3 -11   3    0.65    0.19 
   3 -11   3    0.31    0.28 
  -3 -11  -3    0.70    0.16 
   3  11   4    0.03    0.26 
  -3 -11  -4    0.09    0.16 
   3 -11   4    0.38    0.33 
  -3 -11  -4   -0.12    0.35 
   3  11   5    0.67    0.27 
  -3 -11  -5    0.83    0.41 
   3 -11   5    1.48    0.37 
   3  11   6   13.04    0.63 
  -3 -11  -6   14.09    0.81 
   3 -11   6   12.31    0.66 
   3  11   7    1.33    0.34 
  -3 -11  -7    0.80    0.40 
   3 -11   7    0.87    0.37 
   3  11   8   -0.03    0.29 
   3 -11   8    0.11    0.33 
  -3 -11  -8    0.29    0.40 
   3  11   9    0.12    0.30 
  -3 -11  -9    0.25    0.41 
   3 -11   9    0.07    0.38 
  -3 -11 -10    1.57    0.49 
   3 -11  10    0.47    0.43 
   3 -11  11   -0.31    0.42 
  -3 -11 -11    1.10    0.48 
  -3  12  11    0.32    0.47 
   3 -12 -11    1.12    0.50 
  -3 -12  11   -0.52    0.40 
  -3  12  10   -0.42    0.39 
   3 -12 -10    0.19    0.41 
  -3 -12  10    0.86    0.47 
  -3  12   9    0.92    0.43 
  -3 -12   9    0.49    0.38 
  -3 -12   9    1.49    0.44 
   3 -12  -9   -0.39    0.37 
  -3  12   8    1.91    0.42 
  -3 -12   8    1.93    0.41 
  -3 -12   8    1.89    0.41 
   3 -12  -8    1.83    0.45 
  -3  12   7    2.69    0.44 
  -3 -12   7    2.91    0.46 
   3 -12  -7    2.30    0.45 
  -3 -12   7    2.93    0.45 
  -3  12   6    6.79    0.56 
   3 -12  -6    7.97    0.60 
  -3 -12   6    7.17    0.60 
  -3 -12   6    7.29    0.56 
  -3  12   5    0.75    0.32 
   3 -12  -5    1.19    0.39 
  -3 -12   5    1.55    0.45 
  -3 -12   5    0.69    0.32 
  -3  12   4    2.19    0.38 
  -3 -12   4    2.99    0.49 
  -3 -12   4    2.23    0.35 
   3 -12  -4    2.43    0.41 
  -3  12   3   64.80    1.50 
  -3 -12   3   65.46    1.62 
   3 -12  -3   65.19    1.49 
  -3 -12   3   60.61    1.38 
  -3  12   2   19.68    0.71 
  -3 -12   2   19.48    0.64 
  -3 -12   2   19.70    0.88 
   3 -12  -2   19.89    0.72 
   3 -12  -2   18.10    0.75 
   3 -12  -1   14.25    0.64 
  -3 -12   1   14.79    0.72 
   3 -12  -1   14.92    0.58 
  -3 -12   1   14.50    0.52 
  -3 -12   0   10.04    0.63 
   3 -12   0   10.10    0.49 
   3 -12   0    9.99    0.56 
  -3 -12   0    9.25    0.40 
  -3 -12  -1   36.36    0.78 
  -3 -12  -1   36.05    1.07 
   3 -12   1   34.85    1.02 
   3 -12   1   34.26    0.84 
   3  12   2    5.73    0.43 
   3 -12   2    5.52    0.41 
  -3 -12  -2    4.96    0.52 
   3 -12   2    5.77    0.49 
  -3 -12  -2    5.03    0.30 
   3  12   3    1.36    0.31 
  -3 -12  -3    1.30    0.20 
   3 -12   3    1.25    0.23 
  -3 -12  -3    1.11    0.41 
   3 -12   3    1.63    0.35 
   3  12   4   10.55    0.59 
  -3 -12  -4    9.85    0.67 
   3 -12   4   11.38    0.65 
   3  12   5    0.69    0.28 
   3 -12   5    0.87    0.36 
  -3 -12  -5    0.71    0.37 
   3  12   6    2.75    0.36 
  -3 -12  -6    1.90    0.46 
   3 -12   6    2.50    0.42 
   3  12   7    7.19    0.51 
   3 -12   7    7.24    0.62 
  -3 -12  -7    6.12    0.61 
   3  12   8    0.55    0.32 
   3 -12   8    0.72    0.40 
  -3 -12  -8    0.75    0.44 
   3 -12   9    0.78    0.43 
  -3 -12  -9    0.73    0.44 
  -3 -12 -10    0.17    0.45 
   3 -12  10    0.60    0.44 
  -3 -12 -11    1.05    0.51 
   3 -12  11    1.10    0.48 
  -3  13  11   -0.21    0.46 
   3 -13 -11    0.37    0.44 
   3 -13 -11    0.77    0.52 
  -3 -13  11    0.69    0.47 
  -3  13  10   -0.52    0.41 
   3 -13 -10   -0.68    0.39 
  -3 -13  10    0.13    0.44 
   3 -13 -10    0.06    0.45 
  -3  13   9    2.17    0.49 
  -3 -13   9    2.06    0.50 
   3 -13  -9    2.78    0.52 
  -3  13   8    0.15    0.39 
   3 -13  -8    0.30    0.41 
  -3 -13   8   -0.58    0.34 
  -3 -13   8    0.54    0.37 
  -3  13   7   -0.04    0.33 
   3 -13  -7    0.29    0.37 
  -3 -13   7    0.56    0.37 
  -3 -13   7   -0.20    0.36 
  -3  13   6    2.07    0.42 
  -3 -13   6    3.55    0.49 
   3 -13  -6    2.64    0.44 
  -3 -13   6    2.46    0.41 
  -3  13   5   10.98    0.64 
  -3 -13   5   11.44    0.80 
   3 -13  -5   12.72    0.72 
  -3 -13   5   11.61    0.62 
  -3  13   4    8.28    0.59 
  -3 -13   4   10.66    0.78 
   3 -13  -4   11.06    0.68 
  -3 -13   4   10.62    0.57 
   3 -13  -4   10.31    0.66 
  -3  13   3    3.67    0.43 
  -3 -13   3    4.65    0.56 
   3 -13  -3    4.62    0.48 
   3 -13  -3    4.13    0.45 
  -3 -13   3    4.74    0.41 
   3 -13  -2   18.04    0.77 
   3 -13  -2   16.76    0.69 
  -3 -13   2   18.03    0.87 
  -3 -13   2   17.63    0.62 
   3 -13  -1   43.76    1.10 
  -3 -13   1   44.40    1.02 
   3 -13  -1   43.99    1.20 
  -3 -13   1   46.60    1.29 
  -3 -13   0    0.96    0.38 
   3 -13   0    1.69    0.29 
  -3 -13   0    1.88    0.27 
   3 -13   0    2.07    0.38 
  -3 -13  -1    5.58    0.35 
   3 -13   1    4.89    0.36 
  -3 -13  -1    5.42    0.51 
   3 -13   1    4.72    0.45 
   3  13   2   11.88    0.58 
  -3 -13  -2   10.71    0.41 
   3 -13   2   12.21    0.51 
  -3 -13  -2   12.89    0.72 
   3 -13   2   10.70    0.68 
   3  13   3   26.51    0.85 
   3 -13   3   25.93    0.89 
  -3 -13  -3   26.29    1.02 
  -3 -13  -3   25.46    0.62 
   3 -13   3   25.95    0.72 
   3  13   4    2.35    0.36 
   3 -13   4    2.39    0.41 
  -3 -13  -4    2.18    0.48 
   3  13   5   11.38    0.60 
  -3 -13  -5    8.59    0.65 
   3 -13   5    9.95    0.65 
   3  13   6    1.03    0.32 
   3 -13   6    1.07    0.40 
  -3 -13  -6    1.39    0.43 
   3  13   7   -0.01    0.28 
  -3 -13  -7    0.09    0.38 
   3 -13   7    0.03    0.37 
   3 -13   8   -0.38    0.38 
  -3 -13  -8    0.14    0.38 
  -3 -13  -9    3.03    0.56 
   3 -13   9    4.01    0.58 
  -3 -13 -10    0.55    0.44 
   3 -13  10    0.11    0.43 
   3 -13  11    0.99    0.50 
  -3 -13 -11    0.36    0.50 
   3 -14 -11    1.04    0.52 
  -3 -14  11    0.62    0.51 
   3 -14 -11    1.31    0.54 
  -3  14  10    0.31    0.46 
  -3 -14  10    0.10    0.44 
   3 -14 -10    0.60    0.48 
   3 -14 -10   -0.27    0.44 
  -3  14   9   -0.55    0.34 
   3 -14  -9    0.26    0.43 
  -3 -14   9    0.39    0.39 
   3 -14  -9    0.23    0.40 
  -3  14   8    0.13    0.37 
   3 -14  -8    0.68    0.45 
  -3 -14   8    1.02    0.44 
   3 -14  -8    0.83    0.42 
  -3 -14   8    0.46    0.38 
  -3  14   7    0.34    0.36 
  -3 -14   7    0.84    0.40 
   3 -14  -7   -0.03    0.34 
   3 -14  -7    0.61    0.39 
  -3 -14   7   -0.50    0.37 
  -3  14   6    0.61    0.37 
   3 -14  -6    0.88    0.40 
  -3 -14   6    1.25    0.38 
  -3 -14   6    0.42    0.41 
   3 -14  -6    1.46    0.43 
  -3  14   5    2.21    0.44 
  -3 -14   5    2.33    0.39 
   3 -14  -5    1.87    0.42 
   3 -14  -5    2.34    0.43 
  -3 -14   5    2.42    0.48 
  -3 -14   4    9.45    0.56 
  -3 -14   4    9.11    0.71 
   3 -14  -4    9.28    0.64 
   3 -14  -4   10.02    0.67 
  -3 -14   3    0.23    0.29 
   3 -14  -3    0.60    0.34 
   3 -14  -3    0.14    0.36 
  -3 -14   3    0.64    0.44 
   3 -14  -2   11.75    0.65 
  -3 -14   2   13.00    0.82 
   3 -14  -2   14.36    0.66 
  -3 -14   2   12.88    0.58 
  -3 -14   1    0.22    0.24 
   3 -14  -1    0.23    0.32 
   3 -14  -1    0.47    0.28 
  -3 -14   1    0.37    0.42 
   3 -14   0   51.42    1.21 
  -3 -14   0   53.73    1.43 
  -3 -14   0   49.57    1.11 
   3 -14   0   50.63    1.31 
  -3 -14  -1    0.18    0.41 
   3 -14   1   -0.32    0.29 
   3 -14   1   -0.19    0.24 
  -3 -14  -1    0.26    0.23 
   3  14   2    0.40    0.29 
  -3 -14  -2    0.15    0.21 
   3 -14   2    0.00    0.25 
  -3 -14  -2   -0.26    0.41 
   3 -14   2   -0.07    0.33 
   3  14   3    3.44    0.39 
  -3 -14  -3    2.88    0.51 
   3 -14   3    2.24    0.45 
   3  14   4   67.56    1.50 
  -3 -14  -4   64.88    1.71 
   3  14   5    0.71    0.30 
   3 -14   5    0.80    0.38 
  -3 -14  -5    0.89    0.44 
   3  14   6    2.12    0.36 
  -3 -14  -6    1.53    0.46 
   3 -14   6    1.14    0.39 
   3  14   7    2.25    0.37 
   3 -14   7    1.71    0.43 
  -3 -14  -7    2.03    0.51 
   3 -14   8    1.48    0.48 
  -3 -14  -8    2.60    0.55 
  -3 -14  -9   -0.10    0.45 
   3 -14   9    0.73    0.45 
  -3 -14 -10   -0.33    0.46 
   3 -14  10    0.22    0.45 
  -3 -15  10   -0.27    0.45 
   3 -15 -10    0.37    0.49 
   3 -15 -10    0.06    0.45 
   3 -15  -9    0.91    0.45 
  -3 -15   9    0.30    0.45 
   3 -15  -9    0.14    0.43 
   3 -15  -8    0.77    0.43 
  -3 -15   8    1.28    0.45 
   3 -15  -8    1.32    0.48 
  -3 -15   7    0.00    0.39 
   3 -15  -7   -0.28    0.38 
  -3 -15   7    0.51    0.39 
   3 -15  -7    0.08    0.41 
   3 -15  -6    0.61    0.39 
  -3 -15   6    0.05    0.34 
  -3 -15   6   -0.26    0.37 
   3 -15  -6    0.18    0.37 
  -3 -15   5    0.12    0.39 
  -3 -15   5   -0.38    0.30 
   3 -15  -5   -0.19    0.34 
   3 -15  -5   -0.30    0.34 
   3 -15  -4    3.65    0.44 
  -3 -15   4    3.94    0.43 
  -3 -15   4    3.74    0.54 
   3 -15  -4    3.51    0.48 
   3 -15  -3    0.24    0.37 
  -3 -15   3    0.19    0.31 
   3 -15  -3    0.86    0.35 
  -3 -15   3    0.75    0.45 
  -3 -15   2   18.45    0.70 
   3 -15  -2   18.58    0.79 
  -3 -15   2   19.25    0.94 
   3 -15  -2   19.74    0.78 
   3 -15  -1   22.59    0.89 
   3 -15  -1   20.44    0.76 
  -3 -15   1   19.95    0.95 
  -3 -15   1   20.88    0.69 
  -3 -15   0    0.84    0.44 
   3 -15   0    0.40    0.30 
   3 -15   0    1.08    0.38 
  -3 -15   0    0.56    0.25 
  -3 -15  -1    5.12    0.59 
   3 -15   1    4.47    0.38 
  -3 -15  -1    5.00    0.36 
   3 -15   1    5.69    0.54 
   3  15   2   18.84    0.76 
   3 -15   2   18.94    0.87 
   3 -15   2   18.63    0.68 
  -3 -15  -2   19.31    0.57 
  -3 -15  -2   18.76    0.88 
   3  15   3   10.49    0.61 
  -3 -15  -3    8.68    0.70 
   3 -15   3    9.40    0.66 
   3  15   4    3.52    0.42 
  -3 -15  -4    2.38    0.48 
   3 -15   4    3.25    0.49 
   3  15   5    6.29    0.50 
   3 -15   5    4.85    0.53 
  -3 -15  -5    5.11    0.56 
   3  15   6    6.40    0.51 
  -3 -15  -6    6.52    0.63 
   3 -15   6    5.23    0.56 
  -3 -15  -7    1.00    0.44 
   3 -15   7   -0.63    0.36 
   3 -15   8    0.24    0.43 
  -3 -15  -8    0.50    0.43 
  -3 -15  -9   -0.28    0.42 
   3 -15   9    1.07    0.49 
   3 -15  10    0.52    0.48 
  -3 -15 -10    0.87    0.53 
  -3 -16  10    0.91    0.52 
   3 -16 -10    0.32    0.47 
   3 -16 -10    0.07    0.48 
  -3 -16   9    0.22    0.45 
   3 -16  -9   -0.15    0.45 
   3 -16  -9    0.30    0.45 
   3 -16  -8   -0.22    0.39 
   3 -16  -8   -0.52    0.36 
  -3 -16   8   -0.17    0.40 
   3 -16  -7    5.43    0.59 
  -3 -16   7    6.13    0.63 
   3 -16  -7    5.72    0.62 
  -3 -16   7    4.29    0.56 
   3 -16  -6    0.23    0.39 
  -3 -16   6   -0.20    0.35 
   3 -16  -6    0.32    0.38 
  -3 -16   6   -0.04    0.41 
  -3 -16   5    1.70    0.40 
   3 -16  -5    1.49    0.46 
  -3 -16   5    1.23    0.46 
   3 -16  -5    1.78    0.44 
  -3 -16   4    0.08    0.32 
  -3 -16   4    0.37    0.46 
   3 -16  -4    0.06    0.36 
   3 -16  -4   -0.12    0.33 
  -3 -16   3   30.71    0.95 
   3 -16  -3   31.28    1.04 
   3 -16  -3   30.68    1.04 
  -3 -16   3   32.03    1.15 
   3 -16  -2    0.17    0.31 
  -3 -16   2   -0.46    0.41 
  -3 -16   2   -0.05    0.28 
   3 -16  -2    0.53    0.37 
  -3 -16   1    0.28    0.40 
   3 -16  -1    0.52    0.32 
   3 -16  -1    0.47    0.38 
  -3 -16   1    0.78    0.29 
   3 -16   0    0.53    0.30 
  -3 -16   0    0.11    0.26 
   3 -16   0   -0.22    0.35 
  -3 -16   0    0.03    0.43 
   3 -16   1   16.14    0.70 
  -3 -16  -1   15.78    0.57 
   3 -16   1   17.00    0.82 
   3  16   2    0.15    0.32 
   3 -16   2    0.28    0.29 
   3 -16   2   -0.27    0.35 
  -3 -16  -2    0.32    0.40 
   3  16   3   11.87    0.65 
   3 -16   3   10.53    0.65 
  -3 -16  -3   10.04    0.74 
   3  16   4    0.62    0.32 
  -3 -16  -4    0.53    0.43 
   3 -16   4    0.34    0.39 
   3  16   5    3.91    0.43 
   3 -16   5    2.74    0.51 
  -3 -16  -5    3.18    0.54 
   3 -16   6   -0.07    0.39 
  -3 -16  -6    0.23    0.45 
   3 -16   7    1.90    0.49 
  -3 -16  -7    1.29    0.52 
   3 -16   8    0.56    0.45 
  -3 -16  -8    0.70    0.49 
  -3 -16  -9   -0.20    0.49 
   3 -16   9    0.42    0.48 
   3 -17  -9    1.08    0.49 
   3 -17  -9    1.11    0.51 
  -3 -17   9    1.44    0.52 
   3 -17  -8    0.16    0.45 
  -3 -17   8    0.07    0.43 
   3 -17  -8   -0.03    0.43 
   3 -17  -7    0.06    0.43 
  -3 -17   7    0.43    0.41 
   3 -17  -7    0.12    0.37 
   3 -17  -6    2.27    0.50 
  -3 -17   6    1.94    0.50 
   3 -17  -6    2.57    0.50 
  -3 -17   6    1.92    0.46 
  -3 -17   5    2.19    0.54 
   3 -17  -5    2.67    0.48 
   3 -17  -5    2.72    0.51 
  -3 -17   5    2.63    0.45 
  -3 -17   4    9.00    0.59 
   3 -17  -4    7.99    0.63 
   3 -17  -4    8.62    0.65 
  -3 -17   4    7.18    0.70 
   3 -17  -3    1.56    0.42 
   3 -17  -3    0.71    0.37 
  -3 -17   3    0.74    0.32 
  -3 -17   3    0.86    0.46 
  -3 -17   2    7.08    0.65 
   3 -17  -2    7.33    0.61 
  -3 -17   2    8.05    0.53 
   3 -17  -2    8.00    0.58 
   3 -17  -1   10.85    0.62 
  -3 -17   1   10.25    0.54 
   3 -17  -1   10.07    0.71 
  -3 -17   1   10.94    0.79 
   3 -17   0    0.69    0.31 
   3 -17   0   -0.04    0.36 
  -3 -17   0    0.19    0.43 
  -3 -17   0    0.54    0.27 
   3 -17   1    1.75    0.34 
  -3 -17  -1    0.81    0.46 
   3 -17   1    1.00    0.38 
  -3 -17  -1    1.52    0.30 
   3  17   2   17.08    0.72 
  -3 -17  -2   15.20    0.83 
   3 -17   2   16.53    0.81 
   3  17   3   -0.12    0.30 
  -3 -17  -3    0.34    0.43 
   3 -17   3    0.41    0.38 
   3  17   4    1.12    0.34 
   3 -17   4    1.01    0.44 
  -3 -17  -4    2.12    0.50 
   3 -17   5    5.33    0.60 
  -3 -17  -5    6.10    0.66 
  -3 -17  -6    3.72    0.56 
   3 -17   6    3.28    0.56 
   3 -17   7   -0.01    0.42 
  -3 -17  -7    0.54    0.45 
  -3 -17  -8    0.63    0.48 
   3 -17   8   -0.20    0.43 
  -3 -17  -9    0.72    0.50 
   3 -17   9   -0.04    0.46 
   3 -18  -9    0.81    0.49 
  -3 -18   9   -0.11    0.46 
   3 -18  -9   -0.68    0.47 
   3 -18  -8    0.03    0.44 
   3 -18  -8   -0.05    0.46 
  -3 -18   8    0.41    0.46 
   3 -18  -7    0.57    0.45 
   3 -18  -7   -0.24    0.44 
  -3 -18   7    0.46    0.42 
   3 -18  -6    0.71    0.46 
   3 -18  -6    1.30    0.43 
  -3 -18   6    1.01    0.47 
  -3 -18   6    0.71    0.42 
   3 -18  -5    0.00    0.38 
   3 -18  -5   -0.26    0.38 
  -3 -18   5   -0.01    0.35 
  -3 -18   5    0.03    0.47 
  -3 -18   4    1.17    0.50 
   3 -18  -4    0.95    0.40 
   3 -18  -4    0.62    0.42 
  -3 -18   4    0.82    0.38 
  -3 -18   3    2.14    0.53 
   3 -18  -3    2.58    0.45 
  -3 -18   3    1.71    0.38 
   3 -18  -3    2.65    0.48 
   3 -18  -2    2.75    0.48 
  -3 -18   2    3.79    0.57 
   3 -18  -2    3.64    0.46 
  -3 -18   2    2.69    0.40 
   3 -18  -1    0.80    0.34 
  -3 -18   1   -0.22    0.43 
  -3 -18   1    0.82    0.31 
   3 -18  -1    0.94    0.41 
   3 -18   0   15.53    0.73 
  -3 -18   0   15.72    0.89 
   3 -18   0   15.69    0.77 
  -3 -18   0   16.05    0.63 
   3 -18   1    0.90    0.40 
   3 -18   1    0.88    0.34 
  -3 -18  -1    0.78    0.46 
   3  18   2    1.38    0.37 
  -3 -18  -2    1.59    0.46 
   3 -18   2    1.21    0.43 
   3  18   3   -0.10    0.32 
  -3 -18  -3    0.54    0.42 
   3 -18   3   -0.50    0.37 
   3  18   4    9.38    0.62 
  -3 -18  -4    8.16    0.72 
   3 -18   4    8.64    0.69 
   3 -18   5    5.69    0.61 
  -3 -18  -5    6.72    0.69 
   3 -18   6    3.36    0.54 
  -3 -18  -6    2.25    0.56 
  -3 -18  -7   -0.04    0.47 
   3 -18   7   -0.16    0.44 
   3 -18   8    0.44    0.48 
  -3 -18  -8    0.76    0.54 
  -3 -19   8    0.36    0.48 
   3 -19  -8    1.38    0.48 
   3 -19  -8    0.20    0.49 
  -3 -19   7    0.12    0.42 
   3 -19  -7    0.27    0.48 
   3 -19  -7    0.58    0.42 
  -3 -19   6   -0.02    0.39 
   3 -19  -6    0.11    0.44 
   3 -19  -6    0.21    0.42 
   3 -19  -5    0.60    0.43 
   3 -19  -5    1.59    0.47 
  -3 -19   5    1.39    0.44 
  -3 -19   5    0.44    0.49 
   3 -19  -4    1.69    0.45 
  -3 -19   4    0.97    0.41 
   3 -19  -4    1.41    0.46 
  -3 -19   4    1.47    0.53 
   3 -19  -3    0.19    0.37 
   3 -19  -3   -0.25    0.37 
  -3 -19   3   -0.16    0.32 
  -3 -19   3   -0.15    0.46 
  -3 -19   2    0.56    0.47 
   3 -19  -2    0.76    0.41 
   3 -19  -2    0.65    0.36 
  -3 -19   2    0.50    0.32 
   3 -19  -1    6.05    0.60 
  -3 -19   1    6.88    0.68 
  -3 -19   1    5.48    0.48 
   3 -19  -1    5.56    0.51 
  -3 -19   0   -0.05    0.44 
  -3 -19   0   -0.52    0.26 
   3 -19   0   -0.18    0.32 
   3 -19   0   -0.26    0.37 
  -3 -19  -1    0.03    0.41 
   3 -19   1   -0.30    0.38 
   3  19   2   -0.04    0.33 
  -3 -19  -2   -0.07    0.41 
   3 -19   2   -0.10    0.34 
   3  19   3    3.88    0.47 
  -3 -19  -3    2.84    0.54 
   3 -19   3    3.00    0.51 
  -3 -19  -4    0.73    0.49 
   3 -19   4    1.12    0.45 
  -3 -19  -5    6.98    0.72 
   3 -19   5    6.63    0.67 
  -3 -19  -6   -0.33    0.43 
   3 -19   6   -0.28    0.42 
   3 -19   7   -0.12    0.45 
  -3 -19  -7    0.95    0.53 
  -3 -19  -8    0.37    0.53 
   3 -19   8   -0.39    0.47 
   3 -20  -7    1.51    0.51 
  -3 -20   7    2.28    0.54 
   3 -20  -7    1.30    0.53 
   3 -20  -6    0.58    0.44 
  -3 -20   6    0.36    0.42 
   3 -20  -6    0.69    0.45 
   3 -20  -5   -0.13    0.43 
  -3 -20   5   -0.65    0.46 
   3 -20  -5    0.70    0.42 
  -3 -20   5    0.41    0.42 
  -3 -20   4   -0.01    0.37 
   3 -20  -4   -0.41    0.36 
  -3 -20   4   -0.06    0.48 
   3 -20  -4    0.21    0.43 
   3 -20  -3    5.71    0.58 
  -3 -20   3    5.50    0.67 
   3 -20  -3    4.73    0.58 
  -3 -20   3    5.27    0.54 
   3 -20  -2    0.32    0.41 
  -3 -20   2    0.00    0.46 
   3 -20  -2    0.56    0.39 
  -3 -20   2   -0.01    0.34 
  -3 -20   1    1.37    0.51 
   3 -20  -1    2.52    0.46 
   3 -20  -1    2.35    0.49 
  -3 -20   1    2.13    0.38 
   3 -20   0    0.48    0.42 
   3 -20   0    0.65    0.37 
  -3 -20   0   -0.14    0.45 
  -3 -20  -1   -0.27    0.41 
   3 -20   1    0.45    0.41 
   3  20   2    0.99    0.39 
  -3 -20  -2    0.87    0.50 
   3 -20   2    0.33    0.42 
   3 -20   3   -0.15    0.36 
  -3 -20  -3    0.81    0.50 
  -3 -20  -4    0.54    0.45 
   3 -20   4    1.39    0.47 
  -3 -20  -5    0.81    0.51 
   3 -20   5    0.53    0.46 
   3 -20   6    0.48    0.48 
  -3 -20  -6    0.22    0.51 
  -3 -20  -7    0.06    0.47 
   3 -20   7    0.70    0.47 
   3 -21  -7   -0.08    0.48 
  -3 -21   7   -0.23    0.44 
   3 -21  -7    0.25    0.48 
   3 -21  -6    0.51    0.45 
  -3 -21   6   -0.43    0.41 
   3 -21  -6   -0.27    0.47 
   3 -21  -5    0.16    0.43 
   3 -21  -5    0.38    0.42 
  -3 -21   5   -0.32    0.38 
   3 -21  -4    1.69    0.50 
   3 -21  -4    1.71    0.46 
  -3 -21   4    1.18    0.57 
  -3 -21   4    0.79    0.40 
  -3 -21   3    0.75    0.54 
   3 -21  -3    0.47    0.41 
  -3 -21   3    0.53    0.39 
   3 -21  -3    0.46    0.46 
  -3 -21   2    3.78    0.63 
   3 -21  -2    3.07    0.48 
   3 -21  -2    3.62    0.55 
  -3 -21   2    3.49    0.48 
   3 -21  -1    0.68    0.43 
   3 -21  -1    1.41    0.42 
  -3 -21   1    0.94    0.51 
  -3 -21   0   -0.25    0.45 
   3 -21   0    0.07    0.41 
   3 -21   1    0.05    0.39 
  -3 -21  -1   -0.34    0.41 
   3 -21   2    0.14    0.42 
  -3 -21  -2   -0.06    0.48 
   3 -21   3    0.22    0.38 
  -3 -21  -3   -0.12    0.43 
  -3 -21  -4    1.06    0.51 
   3 -21   4    0.00    0.43 
   3 -21   5    0.17    0.47 
  -3 -21  -5    0.52    0.47 
   3 -21   6    0.99    0.53 
  -3 -21  -6    0.46    0.53 
   3 -22  -6    0.89    0.48 
   3 -22  -6    0.33    0.50 
  -3 -22   6    0.10    0.43 
  -3 -22   5   -0.50    0.37 
   3 -22  -5   -0.27    0.44 
   3 -22  -5    0.35    0.43 
  -3 -22   4    0.19    0.41 
   3 -22  -4    0.16    0.44 
  -3 -22   4   -0.48    0.49 
   3 -22  -4    1.24    0.46 
   3 -22  -3    1.51    0.46 
  -3 -22   3    1.44    0.43 
  -3 -22   3    1.26    0.58 
   3 -22  -3    1.73    0.50 
   3 -22  -2    0.53    0.40 
  -3 -22   2    0.30    0.53 
  -3 -22   2   -0.67    0.34 
   3 -22  -2   -0.40    0.41 
   3 -22  -1    1.49    0.48 
   3 -22  -1    1.63    0.43 
  -3 -22   1    1.06    0.54 
   3 -22   0    0.33    0.43 
  -3 -22   0    0.18    0.49 
  -3 -22  -1    1.35    0.50 
   3 -22   1    1.02    0.46 
   3 -22   2    0.00    0.41 
  -3 -22  -2   -0.13    0.49 
  -3 -22  -3    0.45    0.51 
   3 -22   3    0.19    0.45 
   3 -22   4    0.27    0.46 
  -3 -22  -4    0.13    0.47 
   3 -22   5   -0.28    0.44 
  -3 -22  -5    0.51    0.54 
  -3 -23   5    0.32    0.44 
   3 -23  -5    0.91    0.51 
   3 -23  -4    0.47    0.48 
   3 -23  -4    0.14    0.43 
  -3 -23   4    0.54    0.43 
   3 -23  -3    0.35    0.42 
   3 -23  -3   -0.08    0.48 
  -3 -23   3   -0.24    0.40 
  -3 -23   3   -0.84    0.53 
   3 -23  -2    1.24    0.46 
  -3 -23   2   -0.26    0.50 
   3 -23  -2   -0.06    0.44 
  -3 -23   1    0.64    0.55 
   3 -23  -1    0.04    0.46 
  -3 -23   0    0.45    0.52 
   3 -23   0    1.71    0.51 
   3 -23   1   -0.36    0.42 
  -3 -23  -1    0.38    0.50 
   3 -23   2   -0.46    0.41 
  -3 -23  -2   -0.48    0.44 
  -3 -23  -3    0.53    0.55 
   3 -23   3    0.48    0.47 
  -3 -23  -4    0.81    0.56 
   3 -23   4   -0.15    0.42 
  -3 -24   3    0.20    0.57 
   3 -24  -3    0.69    0.50 
   3 -24  -3    1.20    0.49 
   3 -24  -2   -0.01    0.46 
   3 -24  -2    0.49    0.43 
  -3 -24   2   -0.96    0.51 
  -3 -24   1   -0.15    0.55 
   3 -24  -1    0.99    0.52 
   3 -24   0    0.07    0.43 
  -3 -24   0   -0.66    0.51 
  -3 -24  -1   -0.70    0.49 
   3 -24   1   -0.76    0.40 
  -3 -24  -2   -0.25    0.53 
   3 -24   2   -0.62    0.43 
  -4   0  13   -0.86    0.38 
  -4   0  12    1.68    0.48 
  -4   0  11   -0.14    0.38 
  -4   0  10    6.86    0.64 
  -4   0  10    5.75    0.59 
  -4   0   9   -0.16    0.33 
  -4   0   9   -0.32    0.32 
  -4   0   8   13.09    0.73 
  -4   0   8   13.12    0.67 
  -4   0   7   -0.08    0.30 
  -4   0   7   -0.10    0.30 
  -4   0   6   -0.15    0.25 
  -4   0   6    0.26    0.27 
  -4   0   5    0.04    0.23 
  -4   0   5   -0.21    0.23 
  -4   0   4  365.32    6.35 
  -4   0   3    0.02    0.18 
  -4   0   2   48.38    1.08 
   4   0  -1   -0.14    0.15 
  -4   0   1   -0.48    0.16 
   4   0   0   26.80    0.64 
   4   0   0   28.29    0.62 
  -4   0   0   26.91    0.71 
  -4   0  -1   -0.27    0.18 
   4   0   1    0.08    0.13 
   4   0   1   -0.06    0.14 
   4   0   2    0.22    0.16 
   4   0   2    0.11    0.12 
  -4   0  -2    0.36    0.18 
   4   0   3   -0.01    0.17 
   4   0   3    0.03    0.14 
  -4   0  -3   -0.34    0.16 
   4   0   4  115.31    2.17 
   4   0   4  118.26    2.04 
  -4   0  -4  116.93    2.12 
   4   0   5   -0.02    0.23 
   4   0   5    0.39    0.18 
  -4   0  -5   -0.33    0.18 
  -4   0  -6   22.07    0.67 
   4   0   6   21.64    0.64 
   4   0   6   20.59    0.74 
  -4   0  -7   -0.09    0.24 
   4   0   7   -0.23    0.23 
   4   0   7   -0.53    0.30 
   4   0   8    0.08    0.34 
   4   0   8   -0.10    0.26 
  -4   0  -8    0.40    0.28 
   4   0   9   -0.07    0.28 
   4   0   9    0.78    0.38 
  -4   0  -9   -0.14    0.26 
   4   0  10    0.37    0.29 
   4   0  10    0.44    0.35 
   4   0  11   -0.30    0.38 
   4   0  11    0.28    0.33 
   4   0  12    0.61    0.45 
  -4   1  13    0.09    0.43 
  -4  -1  13   -0.52    0.39 
  -4   1  12    0.68    0.45 
  -4  -1  12    0.41    0.42 
  -4  -1  12    0.02    0.44 
  -4   1  11    0.30    0.40 
  -4  -1  11    0.30    0.39 
  -4  -1  11    1.01    0.42 
  -4   1  10    0.53    0.39 
  -4  -1  10    1.65    0.44 
  -4  -1  10    0.80    0.36 
  -4   1   9    2.50    0.43 
  -4  -1   9    3.71    0.49 
  -4  -1   9    2.67    0.44 
  -4   1   8   -0.08    0.31 
  -4  -1   8   -0.09    0.29 
  -4  -1   8    0.22    0.32 
  -4   1   7   10.33    0.66 
  -4  -1   7    9.65    0.59 
  -4  -1   7    9.42    0.55 
  -4   1   6    9.15    0.58 
  -4  -1   6   10.07    0.56 
  -4  -1   6   10.85    0.56 
  -4   1   5   54.89    1.33 
  -4  -1   5   56.64    1.34 
  -4  -1   5   56.89    1.27 
  -4   1   4    2.12    0.28 
  -4  -1   4    2.51    0.31 
  -4  -1   4    2.49    0.28 
  -4   1   3   23.57    0.69 
  -4  -1   3   21.99    0.69 
  -4   1   2    7.31    0.37 
  -4  -1   2    6.88    0.44 
  -4   1   1    0.24    0.18 
  -4  -1   1    0.11    0.22 
   4  -1  -1    0.15    0.15 
  -4   1   0    1.50    0.22 
   4   1   0    0.89    0.18 
   4   1   0    1.17    0.16 
   4  -1   0    1.13    0.18 
  -4  -1   0    1.63    0.25 
   4  -1   0    0.85    0.18 
   4   1   1    7.54    0.28 
   4   1   1    8.10    0.39 
  -4   1  -1    7.44    0.38 
  -4  -1  -1    7.42    0.41 
   4  -1   1    7.88    0.36 
   4  -1   1    7.78    0.33 
  -4   1  -2    1.97    0.20 
   4   1   2    1.92    0.16 
   4   1   2    1.92    0.23 
  -4  -1  -2    1.62    0.22 
   4  -1   2    1.81    0.19 
   4  -1   2    2.28    0.24 
  -4   1  -3    6.07    0.35 
   4   1   3    6.37    0.41 
   4   1   3    7.13    0.27 
  -4  -1  -3    6.71    0.39 
   4  -1   3    6.79    0.40 
   4  -1   3    6.96    0.32 
   4   1   4   36.15    0.91 
  -4   1  -4   33.66    0.77 
   4   1   4   35.11    0.74 
   4  -1   4   36.36    0.91 
  -4  -1  -4   34.83    0.84 
   4  -1   4   35.23    0.79 
   4   1   5   44.09    1.08 
  -4   1  -5   43.53    0.93 
   4   1   5   44.08    0.92 
  -4  -1  -5   44.71    1.00 
   4  -1   5   42.47    0.95 
   4  -1   5   41.22    1.04 
   4   1   6    5.09    0.34 
  -4   1  -6    5.20    0.38 
   4   1   6    4.85    0.42 
   4  -1   6    5.07    0.44 
   4  -1   6    5.05    0.36 
  -4  -1  -6    5.37    0.37 
   4   1   7    6.07    0.49 
   4   1   7    6.61    0.41 
  -4   1  -7    7.57    0.46 
   4  -1   7    6.78    0.46 
   4  -1   7    7.59    0.55 
  -4  -1  -7    7.76    0.51 
  -4   1  -8    7.39    0.49 
   4   1   8    7.32    0.57 
   4   1   8    7.53    0.48 
   4  -1   8    7.73    0.60 
  -4  -1  -8    6.94    0.47 
   4  -1   8    6.77    0.49 
   4   1   9    0.71    0.37 
   4   1   9    0.37    0.29 
   4  -1   9    0.38    0.31 
   4  -1   9    0.16    0.33 
  -4  -1  -9    0.61    0.31 
   4   1  10    0.56    0.30 
   4   1  10    0.26    0.38 
   4  -1  10    0.44    0.39 
   4  -1  10   -0.27    0.29 
   4   1  11    0.18    0.40 
   4  -1  11    0.33    0.42 
   4  -1  11   -0.01    0.32 
   4   1  12    0.75    0.48 
   4  -1  12    0.92    0.47 
  -4   2  13    0.31    0.44 
  -4  -2  13    0.44    0.48 
  -4  -2  13   -0.25    0.40 
  -4   2  12    0.34    0.43 
  -4  -2  12    0.12    0.44 
  -4  -2  12   -0.06    0.40 
  -4   2  11    3.06    0.52 
  -4  -2  11    2.79    0.55 
  -4  -2  11    2.06    0.47 
  -4   2  10    2.79    0.49 
  -4  -2  10    3.41    0.50 
  -4  -2  10    3.76    0.52 
  -4   2   9    0.92    0.38 
  -4  -2   9    1.32    0.36 
  -4  -2   9    0.84    0.34 
  -4   2   8    1.04    0.34 
  -4  -2   8    0.42    0.33 
  -4  -2   8    0.83    0.36 
  -4   2   7   27.59    0.93 
  -4  -2   7   27.70    0.90 
  -4  -2   7   29.63    0.94 
  -4   2   6    0.21    0.27 
  -4  -2   6   -0.26    0.25 
  -4  -2   6   -0.22    0.23 
  -4   2   5   33.43    0.93 
  -4  -2   5   32.62    0.89 
  -4  -2   5   32.53    0.96 
  -4   2   4    6.20    0.46 
  -4  -2   4    6.33    0.37 
  -4  -2   4    6.01    0.44 
  -4   2   3   36.11    0.90 
  -4  -2   3   33.50    0.91 
  -4  -2   3   35.18    0.82 
  -4   2   2    7.17    0.40 
  -4  -2   2    7.54    0.48 
  -4   2   1   12.06    0.44 
   4  -2  -1   11.54    0.43 
  -4  -2   1   13.29    0.56 
   4  -2  -1   12.55    0.39 
   4   2   0    7.01    0.36 
  -4   2   0    5.08    0.30 
  -4  -2   0    6.20    0.45 
   4  -2   0    5.37    0.30 
   4  -2   0    5.60    0.32 
   4   2   1    0.11    0.16 
   4   2   1    0.39    0.11 
  -4   2  -1    0.19    0.15 
   4  -2   1    0.21    0.15 
   4  -2   1    0.22    0.17 
  -4  -2  -1    0.18    0.21 
   4   2   2   98.90    1.83 
   4   2   2   97.69    1.63 
  -4   2  -2   98.52    1.78 
  -4  -2  -2   98.48    1.86 
   4  -2   2   99.06    1.76 
   4  -2   2   99.28    1.80 
  -4   2  -3  171.38    3.00 
   4   2   3  174.14    3.05 
   4   2   3  178.45    2.85 
  -4  -2  -3  175.25    3.11 
   4  -2   3  177.59    2.97 
   4  -2   3  174.13    3.04 
   4   2   4    0.10    0.22 
   4   2   4   -0.14    0.13 
  -4   2  -4    0.14    0.16 
   4  -2   4   -0.04    0.17 
  -4  -2  -4   -0.15    0.20 
   4  -2   4    0.17    0.20 
  -4   2  -5   24.55    0.61 
   4   2   5   24.81    0.60 
   4   2   5   24.29    0.78 
   4  -2   5   24.69    0.69 
   4  -2   5   23.77    0.76 
  -4  -2  -5   24.21    0.73 
   4   2   6   -0.52    0.24 
  -4   2  -6   -0.06    0.20 
   4   2   6    0.04    0.18 
   4  -2   6   -0.07    0.26 
  -4  -2  -6    0.05    0.24 
   4  -2   6    0.08    0.23 
   4   2   7    9.46    0.44 
  -4   2  -7   10.64    0.48 
   4   2   7   10.61    0.59 
  -4  -2  -7   10.90    0.59 
   4  -2   7    9.12    0.50 
   4  -2   7    8.32    0.58 
   4   2   8    0.24    0.33 
   4   2   8    0.27    0.26 
   4  -2   8    0.18    0.29 
   4  -2   8   -0.13    0.34 
  -4  -2  -8    0.43    0.31 
   4   2   9    6.65    0.47 
   4   2   9    7.48    0.60 
  -4  -2  -9    7.81    0.58 
   4  -2   9    6.86    0.61 
   4  -2   9    7.41    0.55 
   4   2  10   -0.13    0.34 
  -4  -2 -10    0.22    0.32 
   4  -2  10    0.01    0.38 
   4  -2  10   -0.26    0.28 
   4   2  11    0.55    0.40 
   4  -2  11    0.17    0.41 
   4  -2  11    0.00    0.34 
   4   2  12   -0.09    0.41 
   4  -2  12   -0.10    0.34 
   4  -2  12   -0.20    0.44 
  -4   3  13    0.19    0.44 
  -4  -3  13   -0.24    0.47 
  -4  -3  13   -0.60    0.38 
  -4   3  12    0.61    0.46 
  -4  -3  12    1.49    0.52 
  -4  -3  12    0.75    0.43 
  -4   3  11   -0.57    0.37 
  -4  -3  11    0.01    0.41 
  -4  -3  11    0.56    0.41 
  -4   3  10   -0.06    0.37 
  -4  -3  10   -0.08    0.36 
  -4  -3  10    0.25    0.36 
  -4   3   9    1.64    0.41 
  -4  -3   9    1.26    0.39 
  -4  -3   9    1.48    0.39 
  -4   3   8    3.90    0.49 
  -4  -3   8    4.00    0.48 
  -4  -3   8    3.40    0.44 
  -4   3   7    0.94    0.35 
  -4  -3   7    1.51    0.35 
  -4  -3   7    2.10    0.36 
  -4   3   6    9.86    0.55 
  -4  -3   6    9.67    0.51 
  -4  -3   6   10.38    0.62 
  -4   3   5    6.11    0.45 
  -4  -3   5    6.13    0.42 
  -4  -3   5    7.51    0.54 
  -4   3   4    9.75    0.51 
  -4  -3   4    9.57    0.43 
  -4  -3   4    8.66    0.55 
  -4   3   3  177.14    3.28 
  -4  -3   3  185.67    3.11 
  -4  -3   3  179.70    3.34 
  -4   3   2   14.22    0.51 
   4  -3  -2   15.33    0.40 
  -4  -3   2   15.39    0.45 
  -4  -3   2   15.70    0.59 
  -4   3   1    1.85    0.21 
   4  -3  -1    1.99    0.18 
  -4  -3   1    1.90    0.28 
   4  -3  -1    1.62    0.23 
  -4   3   0  154.24    2.70 
   4   3   0  152.32    2.65 
   4  -3   0  154.66    2.63 
   4  -3   0  151.04    2.58 
  -4  -3   0  154.50    2.80 
  -4   3  -1   68.79    1.28 
   4   3   1   67.49    1.15 
   4   3   1   68.60    1.34 
   4  -3   1   67.55    1.30 
  -4  -3  -1   69.12    1.41 
   4  -3   1   69.51    1.30 
   4   3   2   47.97    1.04 
  -4   3  -2   45.74    0.91 
   4   3   2   47.89    0.80 
   4  -3   2   47.61    0.99 
  -4  -3  -2   46.51    1.05 
   4  -3   2   48.06    0.99 
   4   3   3   15.81    0.35 
   4   3   3   16.19    0.58 
  -4   3  -3   16.35    0.43 
   4  -3   3   16.72    0.52 
   4  -3   3   17.28    0.57 
  -4  -3  -3   16.21    0.57 
   4   3   4   82.35    1.63 
  -4   3  -4   78.18    1.45 
   4   3   4   81.80    1.41 
  -4  -3  -4   81.82    1.64 
   4  -3   4   83.53    1.65 
   4  -3   4   81.89    1.58 
   4   3   5   51.91    0.99 
   4   3   5   50.91    1.20 
  -4   3  -5   50.02    0.98 
   4  -3   5   51.94    1.14 
  -4  -3  -5   50.30    1.17 
   4  -3   5   50.36    1.20 
   4   3   6   -0.50    0.26 
   4   3   6   -0.07    0.17 
  -4   3  -6   -0.18    0.18 
  -4  -3  -6    0.11    0.28 
   4  -3   6    0.28    0.24 
   4  -3   6    0.00    0.26 
  -4   3  -7    2.32    0.25 
   4   3   7    2.81    0.29 
   4   3   7    2.32    0.38 
   4  -3   7    2.23    0.40 
  -4  -3  -7    2.43    0.36 
   4  -3   7    2.35    0.35 
   4   3   8   11.34    0.64 
   4   3   8   10.72    0.50 
  -4  -3  -8   12.91    0.62 
   4  -3   8   11.72    0.65 
   4  -3   8   10.91    0.60 
   4   3   9    1.48    0.38 
   4   3   9    2.13    0.32 
   4  -3   9    2.35    0.39 
   4  -3   9    2.48    0.46 
  -4  -3  -9    2.98    0.41 
   4   3  10    0.38    0.36 
   4  -3  10    0.18    0.36 
  -4  -3 -10   -0.15    0.32 
   4  -3  10   -0.22    0.32 
   4   3  11   -0.10    0.38 
   4  -3  11    0.18    0.42 
   4  -3  11   -0.65    0.33 
   4   3  12   -0.10    0.41 
   4  -3  12    0.73    0.49 
   4  -3  12    0.26    0.37 
  -4   4  13   -0.06    0.43 
  -4  -4  13    0.09    0.47 
  -4  -4  13    0.21    0.42 
  -4   4  12    0.09    0.43 
  -4  -4  12   -0.29    0.42 
  -4  -4  12   -0.19    0.40 
  -4   4  11    0.65    0.43 
  -4  -4  11    0.20    0.43 
  -4  -4  11    1.03    0.42 
  -4   4  10    0.86    0.38 
  -4  -4  10    0.98    0.42 
  -4  -4  10    0.58    0.39 
  -4   4   9    1.02    0.39 
  -4  -4   9    0.67    0.37 
  -4  -4   9    0.84    0.36 
  -4   4   8   19.78    0.84 
  -4  -4   8   18.96    0.85 
  -4  -4   8   20.30    0.85 
  -4   4   7    2.03    0.40 
  -4  -4   7    1.46    0.35 
  -4  -4   7    1.20    0.35 
  -4   4   6    1.72    0.32 
  -4  -4   6    1.56    0.31 
  -4  -4   6    2.05    0.37 
  -4   4   5    1.23    0.28 
  -4  -4   5    1.22    0.27 
  -4  -4   5    1.16    0.31 
  -4   4   4   49.52    1.18 
  -4  -4   4   50.86    1.25 
  -4  -4   4   50.96    1.11 
  -4   4   3   96.25    1.91 
  -4  -4   3   96.39    1.79 
  -4  -4   3   98.76    2.01 
  -4   4   2  135.19    2.46 
   4  -4  -2  133.48    2.39 
  -4  -4   2  134.18    2.31 
   4  -4  -2  132.14    2.21 
  -4  -4   2  131.99    2.56 
  -4   4   1   31.96    0.75 
  -4  -4   1   31.47    0.66 
   4  -4  -1   31.28    0.65 
  -4  -4   1   30.26    0.88 
   4  -4  -1   31.91    0.77 
  -4   4   0  261.20    4.35 
  -4  -4   0  250.05    4.46 
   4  -4   0  252.36    4.22 
   4  -4   0  253.45    4.14 
  -4   4  -1  158.05    2.68 
   4   4   1  157.33    2.73 
   4   4   1  153.80    2.48 
  -4  -4  -1  155.07    2.85 
   4  -4   1  154.48    2.65 
   4  -4   1  155.13    2.68 
   4   4   2  108.01    2.00 
  -4   4  -2  105.15    1.84 
  -4  -4  -2  107.46    2.06 
   4  -4   2  107.62    1.94 
   4  -4   2  107.65    1.94 
   4   4   3   13.70    0.54 
  -4  -4  -3   13.78    0.56 
   4  -4   3   13.87    0.49 
   4  -4   3   12.17    0.48 
   4   4   4   36.73    0.90 
   4   4   4   34.42    0.66 
   4  -4   4   35.48    0.87 
   4  -4   4   32.67    0.89 
  -4  -4  -4   34.03    0.91 
  -4   4  -5    1.27    0.15 
   4   4   5    1.73    0.18 
   4   4   5    1.18    0.29 
  -4  -4  -5    1.19    0.31 
   4  -4   5    1.39    0.31 
   4  -4   5    1.54    0.28 
   4   4   6   20.61    0.54 
   4   4   6   19.73    0.73 
  -4   4  -6   18.48    0.49 
  -4  -4  -6   20.13    0.74 
   4  -4   6   19.80    0.68 
   4  -4   6   18.60    0.74 
   4   4   7    0.46    0.21 
   4   4   7   -0.45    0.29 
  -4  -4  -7    0.35    0.33 
   4  -4   7    0.66    0.31 
   4  -4   7    0.31    0.34 
   4   4   8    1.12    0.27 
   4   4   8    1.55    0.37 
   4  -4   8    1.45    0.40 
   4  -4   8    0.97    0.32 
  -4  -4  -8    0.74    0.33 
   4   4   9    0.26    0.32 
   4  -4   9   -0.05    0.29 
   4  -4   9   -0.66    0.34 
  -4  -4  -9   -0.13    0.33 
   4   4  10    1.31    0.40 
   4  -4  10    0.93    0.45 
   4  -4  10    0.79    0.36 
  -4  -4 -10    1.36    0.39 
   4   4  11    0.04    0.39 
   4  -4  11    0.06    0.43 
   4  -4  11   -0.07    0.35 
   4   4  12    0.02    0.41 
   4  -4  12    0.56    0.41 
   4  -4  12   -1.04    0.43 
  -4   5  12    0.10    0.40 
  -4  -5  12    0.42    0.42 
  -4  -5  12    0.65    0.48 
  -4   5  11    0.40    0.42 
  -4  -5  11   -0.20    0.37 
  -4  -5  11    0.42    0.45 
  -4   5  10    0.26    0.39 
  -4  -5  10    0.50    0.40 
  -4  -5  10   -0.20    0.34 
  -4   5   9   11.00    0.76 
  -4  -5   9   11.45    0.68 
  -4  -5   9   11.20    0.73 
  -4   5   8    0.72    0.37 
  -4  -5   8    1.49    0.36 
  -4  -5   8    0.96    0.37 
  -4   5   7    4.48    0.48 
  -4  -5   7    4.43    0.45 
  -4  -5   7    4.81    0.49 
  -4   5   6    1.23    0.31 
  -4  -5   6    1.60    0.33 
  -4  -5   6    1.24    0.36 
  -4   5   5    5.57    0.44 
  -4  -5   5    5.43    0.40 
  -4  -5   5    5.38    0.47 
  -4   5   4   11.73    0.53 
  -4  -5   4   12.22    0.49 
  -4  -5   4   11.07    0.58 
  -4   5   3  156.18    2.87 
  -4  -5   3  155.95    2.97 
  -4  -5   3  155.08    2.71 
   4  -5  -3  153.18    2.51 
  -4   5   2   26.92    0.72 
   4  -5  -2   26.47    0.75 
  -4  -5   2   26.46    0.65 
   4  -5  -2   25.88    0.54 
  -4  -5   2   26.24    0.85 
  -4   5   1    1.01    0.19 
  -4  -5   1    1.04    0.15 
   4  -5  -1    1.15    0.22 
  -4  -5   1    0.77    0.28 
   4  -5  -1    1.10    0.14 
  -4   5   0    6.87    0.31 
  -4  -5   0    6.68    0.24 
  -4  -5   0    7.02    0.46 
   4  -5   0    7.06    0.31 
   4  -5   0    6.49    0.40 
  -4   5  -1  234.20    4.00 
   4   5   1  236.97    4.01 
   4  -5   1  239.41    3.92 
  -4  -5  -1  237.37    4.19 
   4  -5   1  236.87    3.98 
   4   5   2   62.52    1.30 
  -4   5  -2   60.27    1.09 
   4  -5   2   62.53    1.27 
  -4  -5  -2   62.26    1.36 
   4  -5   2   62.23    1.25 
   4   5   3   17.58    0.62 
   4  -5   3   17.53    0.60 
   4  -5   3   18.72    0.58 
  -4  -5  -3   17.73    0.66 
   4   5   4   29.13    0.81 
  -4  -5  -4   27.00    0.83 
   4  -5   4   27.82    0.76 
   4  -5   4   27.63    0.78 
   4   5   5   26.91    0.83 
   4   5   5   27.11    0.58 
   4  -5   5   28.55    0.81 
  -4  -5  -5   27.05    0.85 
   4   5   6    0.68    0.18 
   4   5   6    0.34    0.29 
   4  -5   6    0.44    0.32 
   4  -5   6    0.31    0.27 
  -4  -5  -6    0.06    0.30 
   4   5   7   12.64    0.46 
   4   5   7   12.59    0.67 
  -4  -5  -7   12.18    0.67 
   4  -5   7   12.68    0.61 
   4  -5   7   12.75    0.68 
   4   5   8    0.88    0.33 
   4  -5   8    1.55    0.35 
   4  -5   8    0.73    0.35 
  -4  -5  -8    1.30    0.36 
   4   5   9    2.67    0.42 
   4  -5   9    3.51    0.47 
  -4  -5  -9    3.08    0.45 
   4  -5   9    3.60    0.52 
   4   5  10    0.59    0.36 
  -4  -5 -10    0.72    0.40 
   4  -5  10    1.44    0.43 
   4  -5  10    0.47    0.36 
   4   5  11    0.17    0.38 
   4  -5  11    0.39    0.39 
   4  -5  11    0.74    0.47 
  -4  -5 -11    1.04    0.42 
   4   5  12   -0.02    0.40 
   4  -5  12   -0.07    0.45 
   4  -5  12    0.75    0.41 
  -4   6  12    0.67    0.45 
  -4  -6  12    0.44    0.42 
  -4  -6  12    0.30    0.44 
  -4   6  11    0.52    0.44 
  -4  -6  11    1.54    0.48 
  -4  -6  11    0.53    0.41 
  -4   6  10    0.31    0.36 
  -4  -6  10   -0.32    0.35 
  -4  -6  10    0.46    0.37 
  -4   6   9    4.75    0.55 
  -4  -6   9    3.49    0.49 
  -4  -6   9    3.87    0.48 
  -4   6   8    4.79    0.51 
  -4  -6   8    4.71    0.52 
  -4  -6   8    5.87    0.54 
  -4   6   7   15.69    0.75 
  -4  -6   7   18.11    0.77 
  -4  -6   7   17.39    0.82 
  -4   6   6    1.94    0.34 
  -4  -6   6    1.92    0.40 
  -4  -6   6    1.76    0.34 
  -4   6   5   21.10    0.76 
  -4  -6   5   22.03    0.71 
  -4  -6   5   21.50    0.80 
  -4   6   4   15.07    0.60 
  -4  -6   4   15.83    0.57 
  -4  -6   4   16.17    0.69 
  -4   6   3    8.08    0.46 
   4  -6  -3    8.44    0.22 
  -4  -6   3    7.77    0.39 
  -4  -6   3   10.18    0.58 
   4  -6  -3    8.49    0.51 
  -4   6   2    1.52    0.23 
  -4  -6   2    1.52    0.20 
   4  -6  -2    1.53    0.13 
  -4  -6   2    1.57    0.33 
   4  -6  -2    1.85    0.29 
  -4   6   1  146.23    2.59 
  -4  -6   1  141.50    2.41 
   4  -6  -1  141.87    2.56 
   4  -6  -1  142.37    2.36 
  -4  -6   1  143.22    2.74 
  -4   6   0   14.03    0.43 
   4  -6   0   14.72    0.55 
   4  -6   0   14.06    0.41 
  -4  -6   0   13.61    0.35 
  -4  -6   0   14.44    0.60 
   4   6   1   32.00    0.83 
  -4   6  -1   31.35    0.66 
   4  -6   1   32.15    0.84 
  -4  -6  -1   31.53    0.87 
   4  -6   1   32.79    0.74 
  -4   6  -2   20.52    0.42 
   4   6   2   21.29    0.67 
   4  -6   2   20.44    0.59 
   4  -6   2   20.04    0.65 
  -4  -6  -2   21.18    0.69 
   4   6   3   15.68    0.60 
   4  -6   3   17.33    0.62 
  -4  -6  -3   17.08    0.67 
   4  -6   3   16.86    0.56 
   4   6   4    0.29    0.24 
   4  -6   4    0.19    0.24 
   4  -6   4   -0.11    0.24 
  -4  -6  -4   -0.30    0.27 
   4   6   5    1.50    0.31 
  -4  -6  -5    1.44    0.35 
   4  -6   5    1.15    0.29 
   4  -6   5    1.92    0.32 
   4   6   6    9.74    0.58 
   4  -6   6   10.37    0.56 
  -4  -6  -6   10.03    0.64 
   4  -6   6   10.27    0.57 
   4   6   7    1.21    0.34 
  -4  -6  -7    1.79    0.39 
   4  -6   7    2.29    0.41 
   4  -6   7    1.17    0.34 
   4   6   8    1.20    0.38 
   4  -6   8    0.89    0.40 
   4  -6   8    1.38    0.35 
  -4  -6  -8    1.56    0.38 
   4   6   9    5.71    0.53 
  -4  -6  -9    6.26    0.55 
   4  -6   9    5.15    0.53 
   4  -6   9    6.78    0.64 
   4   6  10    2.07    0.43 
   4  -6  10    1.33    0.48 
   4  -6  10    1.02    0.39 
  -4  -6 -10    1.79    0.44 
   4   6  11    0.22    0.39 
   4  -6  11    0.10    0.37 
   4  -6  11   -0.21    0.45 
  -4  -6 -11    0.46    0.42 
   4   6  12    0.46    0.41 
   4  -6  12    0.35    0.42 
   4  -6  12   -0.12    0.46 
  -4   7  12    0.30    0.45 
  -4  -7  12    0.02    0.40 
  -4  -7  12    0.06    0.45 
  -4   7  11    0.26    0.42 
  -4  -7  11   -0.02    0.42 
  -4  -7  11   -0.15    0.37 
  -4   7  10    0.10    0.39 
  -4  -7  10    0.20    0.38 
  -4  -7  10    0.32    0.38 
  -4   7   9    0.94    0.39 
  -4  -7   9    0.61    0.39 
  -4  -7   9    0.43    0.37 
  -4   7   8    0.34    0.35 
  -4  -7   8   -0.20    0.32 
  -4  -7   8    0.46    0.34 
  -4   7   7    4.93    0.50 
  -4  -7   7    5.70    0.52 
  -4  -7   7    4.42    0.50 
  -4   7   6   22.04    0.86 
  -4  -7   6   20.63    0.82 
  -4  -7   6   19.73    0.77 
  -4   7   5    2.30    0.34 
  -4  -7   5    1.43    0.30 
  -4  -7   5    1.48    0.35 
  -4   7   4    5.53    0.43 
  -4  -7   4    5.63    0.48 
  -4  -7   4    5.71    0.40 
   4  -7  -4    5.96    0.46 
  -4   7   3   34.83    0.92 
  -4  -7   3   33.63    0.83 
   4  -7  -3   35.54    0.95 
  -4  -7   3   34.04    1.01 
  -4   7   2  108.93    2.08 
  -4  -7   2  108.96    1.94 
   4  -7  -2  106.42    2.07 
   4  -7  -2  107.75    1.77 
  -4  -7   2  109.55    2.23 
  -4   7   1    1.88    0.23 
  -4  -7   1    1.38    0.34 
   4  -7  -1    2.14    0.30 
   4  -7  -1    1.77    0.17 
  -4  -7   1    1.82    0.19 
  -4   7   0  127.60    2.30 
  -4  -7   0  129.37    2.13 
   4  -7   0  128.10    2.19 
   4  -7   0  126.48    2.34 
  -4  -7   0  128.60    2.49 
   4   7   1    0.71    0.23 
  -4   7  -1    0.57    0.13 
  -4  -7  -1    0.45    0.28 
   4  -7   1    0.59    0.18 
  -4  -7  -1    0.85    0.09 
   4  -7   1    0.23    0.24 
   4   7   2    5.86    0.39 
   4  -7   2    6.01    0.41 
   4  -7   2    5.51    0.20 
  -4  -7  -2    6.07    0.44 
   4  -7   2    5.68    0.37 
   4   7   3    7.61    0.48 
   4  -7   3    7.61    0.40 
  -4  -7  -3    7.98    0.51 
   4  -7   3    7.86    0.44 
   4   7   4   53.29    1.22 
  -4  -7  -4   54.03    1.33 
   4  -7   4   54.75    1.25 
   4  -7   4   53.34    1.25 
   4   7   5    2.27    0.34 
   4  -7   5    2.39    0.37 
  -4  -7  -5    2.83    0.41 
   4  -7   5    3.28    0.38 
   4   7   6    0.50    0.29 
   4  -7   6    1.02    0.33 
   4  -7   6    0.67    0.32 
  -4  -7  -6    0.64    0.35 
   4   7   7    3.91    0.44 
   4  -7   7    4.10    0.46 
  -4  -7  -7    3.90    0.46 
   4  -7   7    4.54    0.50 
   4   7   8    9.00    0.62 
   4  -7   8    8.85    0.60 
   4  -7   8    8.83    0.61 
  -4  -7  -8    9.68    0.67 
   4   7   9    0.45    0.33 
   4  -7   9   -0.03    0.39 
   4  -7   9    0.18    0.34 
  -4  -7  -9    0.42    0.38 
   4   7  10   -0.21    0.32 
   4  -7  10    0.24    0.44 
  -4  -7 -10    0.66    0.39 
   4  -7  10    0.47    0.38 
   4   7  11    0.50    0.39 
   4  -7  11    0.00    0.39 
  -4  -7 -11    0.94    0.45 
   4  -7  11    0.07    0.44 
   4   7  12    0.59    0.45 
  -4  -7 -12    0.70    0.45 
   4  -7  12    0.16    0.42 
  -4   8  12    1.07    0.46 
  -4  -8  12    0.53    0.44 
  -4   8  11    0.83    0.45 
  -4  -8  11    0.92    0.47 
  -4  -8  11    0.22    0.42 
  -4   8  10    0.71    0.41 
  -4  -8  10    0.63    0.39 
  -4  -8  10    0.76    0.40 
  -4   8   9    1.72    0.42 
  -4  -8   9    1.41    0.43 
  -4  -8   9    1.43    0.41 
  -4   8   8    5.76    0.56 
  -4  -8   8    4.81    0.52 
  -4  -8   8    4.72    0.51 
  -4   8   7   11.49    0.71 
  -4  -8   7   12.56    0.79 
  -4  -8   7   10.97    0.66 
  -4   8   6    0.30    0.29 
  -4  -8   6    0.69    0.29 
  -4  -8   6   -0.07    0.35 
  -4   8   5   -0.15    0.25 
  -4  -8   5    0.13    0.35 
  -4  -8   5    0.08    0.26 
   4  -8  -5   -0.17    0.28 
  -4   8   4   32.55    0.93 
  -4  -8   4   32.48    1.06 
  -4  -8   4   32.99    0.86 
   4  -8  -4   30.91    0.95 
  -4   8   3   25.34    0.78 
   4  -8  -3   23.64    0.81 
  -4  -8   3   26.21    0.70 
  -4  -8   3   23.82    0.87 
  -4   8   2   -0.07    0.19 
   4  -8  -2   -0.15    0.09 
  -4  -8   2    0.06    0.18 
   4  -8  -2   -0.17    0.26 
  -4  -8   2   -0.32    0.31 
  -4   8   1  213.40    3.72 
   4  -8  -1  205.67    3.42 
  -4  -8   1  209.42    3.49 
  -4  -8   1  211.36    3.88 
   4  -8  -1  213.19    3.68 
  -4   8   0   43.24    0.92 
  -4  -8   0   41.52    1.13 
   4  -8   0   43.23    1.04 
   4  -8   0   42.59    0.87 
  -4  -8   0   41.47    0.82 
  -4   8  -1    1.02    0.15 
   4   8   1    0.94    0.23 
  -4  -8  -1    0.38    0.27 
   4  -8   1    1.00    0.21 
  -4  -8  -1    0.99    0.11 
   4  -8   1    1.10    0.28 
   4   8   2    6.61    0.45 
   4  -8   2    6.37    0.38 
   4  -8   2    7.09    0.24 
  -4  -8  -2    6.79    0.51 
   4  -8   2    6.65    0.45 
   4   8   3    7.83    0.49 
   4  -8   3    7.73    0.45 
   4  -8   3    8.38    0.52 
  -4  -8  -3    8.00    0.54 
   4   8   4    0.08    0.25 
   4  -8   4    0.18    0.28 
   4  -8   4    0.25    0.28 
  -4  -8  -4    0.39    0.31 
   4   8   5    8.40    0.54 
  -4  -8  -5    8.87    0.66 
   4  -8   5    9.08    0.52 
   4  -8   5   10.05    0.54 
   4   8   6    8.21    0.56 
   4  -8   6    7.37    0.55 
  -4  -8  -6    8.15    0.59 
   4  -8   6    8.33    0.59 
   4   8   7    4.75    0.46 
   4  -8   7    3.89    0.45 
  -4  -8  -7    5.00    0.52 
   4  -8   7    5.22    0.53 
   4   8   8    0.73    0.34 
  -4  -8  -8    0.41    0.36 
   4  -8   8    0.57    0.39 
   4  -8   8    0.90    0.35 
   4   8   9   -0.24    0.30 
   4  -8   9    0.42    0.42 
  -4  -8  -9    0.52    0.38 
   4  -8   9   -0.21    0.33 
   4   8  10    0.55    0.35 
   4  -8  10   -0.36    0.39 
   4  -8  10    0.62    0.40 
  -4  -8 -10    0.70    0.42 
   4   8  11    0.39    0.39 
   4  -8  11    0.04    0.39 
   4  -8  11   -0.18    0.50 
  -4  -8 -11    0.47    0.43 
  -4   9  12    0.29    0.48 
  -4  -9  12   -0.62    0.43 
  -4   9  11   -0.02    0.42 
  -4  -9  11    0.53    0.42 
  -4  -9  11    0.44    0.45 
  -4   9  10    1.02    0.40 
  -4  -9  10   -0.13    0.36 
  -4  -9  10    0.01    0.40 
  -4   9   9    0.46    0.36 
  -4  -9   9    0.37    0.37 
  -4  -9   9    0.48    0.39 
  -4   9   8    0.13    0.32 
  -4  -9   8    0.38    0.36 
  -4  -9   8   -0.22    0.35 
  -4   9   7   32.58    1.10 
  -4  -9   7   31.11    1.01 
  -4  -9   7   32.32    1.10 
  -4   9   6    2.43    0.41 
   4  -9  -6    1.70    0.38 
  -4  -9   6    2.70    0.45 
  -4  -9   6    2.18    0.38 
  -4   9   5   15.58    0.68 
   4  -9  -5   15.10    0.74 
  -4  -9   5   16.19    0.65 
  -4  -9   5   14.36    0.75 
  -4   9   4    0.69    0.28 
  -4  -9   4    0.25    0.25 
   4  -9  -4    0.22    0.29 
  -4  -9   4    0.31    0.35 
  -4   9   3   23.73    0.77 
   4  -9  -3   22.90    0.82 
  -4  -9   3   24.25    0.94 
  -4  -9   3   22.21    0.67 
  -4   9   2   37.52    0.96 
   4  -9  -2   37.26    0.99 
  -4  -9   2   37.73    1.09 
  -4  -9   2   37.27    0.87 
  -4   9   1   18.13    0.59 
   4  -9  -1   17.58    0.68 
   4  -9  -1   17.15    0.44 
  -4  -9   1   19.84    0.81 
  -4  -9   1   17.86    0.51 
  -4   9   0   10.94    0.44 
  -4  -9   0   10.47    0.35 
   4  -9   0   11.36    0.57 
   4  -9   0   10.85    0.38 
  -4  -9   0   11.36    0.67 
  -4   9  -1  125.02    2.26 
  -4  -9  -1  128.67    2.53 
   4  -9   1  127.09    2.25 
  -4  -9  -1  127.42    2.09 
   4  -9   1  125.19    2.39 
   4  -9   1  129.54    2.26 
   4   9   2    0.29    0.25 
   4  -9   2    0.21    0.21 
   4  -9   2    0.71    0.30 
   4  -9   2    0.71    0.13 
  -4  -9  -2    0.72    0.34 
   4   9   3    3.57    0.37 
   4  -9   3    3.23    0.39 
  -4  -9  -3    3.05    0.40 
   4  -9   3    2.77    0.33 
   4   9   4    1.07    0.30 
   4  -9   4    1.19    0.32 
  -4  -9  -4    0.73    0.34 
   4  -9   4    0.43    0.31 
   4   9   5   32.66    0.97 
   4  -9   5   32.34    0.99 
  -4  -9  -5   33.15    1.08 
   4  -9   5   34.57    1.00 
   4   9   6   -0.16    0.27 
   4  -9   6    0.48    0.33 
   4  -9   6   -0.05    0.32 
  -4  -9  -6   -0.02    0.37 
   4   9   7    0.51    0.33 
   4  -9   7    0.44    0.37 
   4  -9   7    0.59    0.35 
  -4  -9  -7    0.04    0.33 
   4   9   8    0.32    0.32 
   4  -9   8   -0.09    0.35 
   4  -9   8    0.56    0.36 
  -4  -9  -8    0.84    0.41 
   4   9   9    0.40    0.32 
   4  -9   9    0.96    0.46 
   4  -9   9    0.56    0.37 
  -4  -9  -9    0.40    0.40 
   4   9  10    0.31    0.34 
  -4  -9 -10   -0.03    0.41 
   4  -9  10   -0.03    0.38 
   4  -9  10   -0.63    0.44 
   4   9  11    1.92    0.45 
   4  -9  11    1.10    0.47 
  -4  -9 -11    2.09    0.51 
  -4  10  12    1.11    0.51 
  -4 -10  12    0.56    0.50 
  -4  10  11   -0.47    0.41 
  -4 -10  11    0.04    0.41 
  -4  10  10    0.53    0.44 
  -4 -10  10    0.32    0.42 
  -4 -10  10    0.47    0.39 
  -4  10   9    0.88    0.41 
  -4 -10   9    0.42    0.41 
  -4 -10   9    0.11    0.36 
  -4  10   8    4.50    0.52 
  -4 -10   8    4.15    0.49 
  -4 -10   8    3.81    0.50 
  -4  10   7    0.16    0.32 
  -4 -10   7    0.47    0.35 
   4 -10  -7    0.44    0.37 
  -4 -10   7    0.54    0.38 
  -4  10   6    3.20    0.45 
  -4 -10   6    3.00    0.47 
   4 -10  -6    3.36    0.47 
  -4 -10   6    2.37    0.39 
  -4  10   5   14.28    0.67 
  -4 -10   5   15.04    0.65 
  -4 -10   5   13.68    0.81 
   4 -10  -5   14.81    0.75 
  -4  10   4   40.07    1.13 
   4 -10  -4   40.77    1.13 
  -4 -10   4   43.03    1.07 
  -4 -10   4   44.70    1.29 
  -4  10   3   31.81    0.94 
  -4 -10   3   32.50    0.86 
   4 -10  -3   33.39    1.00 
  -4 -10   3   33.85    1.13 
  -4  10   2    2.82    0.32 
   4 -10  -2    3.06    0.38 
  -4 -10   2    3.96    0.32 
  -4 -10   2    3.48    0.47 
  -4  10   1    3.94    0.32 
  -4 -10   1    4.18    0.29 
  -4 -10   1    3.05    0.44 
   4 -10  -1    4.54    0.43 
  -4  10   0   37.99    0.88 
   4 -10   0   38.19    0.82 
  -4 -10   0   36.73    1.07 
  -4 -10   0   37.91    0.79 
   4 -10   1   -0.08    0.15 
  -4 -10  -1   -0.01    0.12 
   4 -10   1   -0.06    0.28 
   4 -10   1   -0.05    0.20 
  -4 -10  -1    0.40    0.32 
   4  10   2   12.24    0.58 
  -4 -10  -2   12.26    0.71 
   4 -10   2   11.39    0.37 
   4 -10   2   12.23    0.51 
   4 -10   2   11.35    0.58 
   4  10   3   14.08    0.62 
   4 -10   3   13.86    0.58 
   4 -10   3   14.84    0.70 
  -4 -10  -3   14.69    0.73 
   4  10   4   16.81    0.68 
  -4 -10  -4   17.37    0.79 
   4 -10   4   16.32    0.64 
   4 -10   4   15.68    0.71 
   4  10   5    2.80    0.38 
   4 -10   5    2.16    0.40 
   4 -10   5    2.18    0.38 
  -4 -10  -5    1.50    0.43 
   4  10   6    7.81    0.55 
   4 -10   6    7.66    0.59 
   4 -10   6    8.45    0.59 
  -4 -10  -6    7.95    0.61 
   4  10   7    1.01    0.33 
   4 -10   7    0.98    0.42 
  -4 -10  -7    1.06    0.41 
   4 -10   7    1.03    0.35 
   4  10   8    2.11    0.41 
  -4 -10  -8    2.05    0.47 
   4 -10   8    1.13    0.46 
   4 -10   8    1.91    0.44 
   4  10   9    0.73    0.34 
  -4 -10  -9    0.04    0.41 
   4 -10   9   -0.06    0.41 
   4 -10   9   -0.09    0.36 
   4  10  10    2.69    0.46 
  -4 -10 -10    2.62    0.52 
   4 -10  10    2.58    0.51 
  -4 -10 -11    0.50    0.46 
   4 -10  11    0.18    0.42 
  -4  11  11   -0.48    0.41 
  -4 -11  11    0.21    0.46 
  -4  11  10    0.23    0.42 
  -4 -11  10    0.26    0.43 
  -4 -11  10   -0.10    0.37 
  -4  11   9   -0.13    0.33 
  -4 -11   9    0.05    0.35 
  -4 -11   9   -0.42    0.36 
   4 -11  -9    0.44    0.40 
  -4  11   8   -0.37    0.31 
  -4 -11   8    0.36    0.37 
   4 -11  -8   -0.29    0.36 
  -4 -11   8   -0.10    0.35 
  -4  11   7    2.51    0.45 
   4 -11  -7    2.29    0.45 
  -4 -11   7    3.44    0.49 
  -4 -11   7    2.34    0.42 
  -4  11   6   -0.02    0.31 
   4 -11  -6    0.08    0.37 
  -4 -11   6   -0.15    0.37 
  -4 -11   6   -0.28    0.26 
  -4  11   5    0.59    0.33 
  -4 -11   5    0.92    0.32 
  -4 -11   5    1.58    0.45 
   4 -11  -5    0.91    0.40 
  -4  11   4    8.54    0.58 
   4 -11  -4    7.90    0.56 
  -4 -11   4    7.35    0.49 
  -4 -11   4    8.08    0.65 
  -4  11   3    2.81    0.35 
  -4 -11   3    3.76    0.52 
   4 -11  -3    3.93    0.45 
  -4 -11   3    3.23    0.35 
  -4  11   2   78.86    1.70 
  -4 -11   2   81.41    1.88 
  -4 -11   2   79.49    1.57 
   4 -11  -2   80.05    1.71 
  -4  11   1   12.48    0.54 
  -4 -11   1   13.41    0.80 
   4 -11  -1   14.68    0.69 
  -4 -11   1   13.14    0.46 
   4 -11   0   31.48    0.80 
  -4 -11   0   30.46    0.70 
  -4 -11   0   30.30    0.99 
   4 -11   0   31.13    0.93 
  -4 -11  -1   14.11    0.80 
  -4 -11  -1   13.66    0.39 
   4 -11   1   13.63    0.67 
   4 -11   1   13.65    0.49 
   4  11   2   15.09    0.66 
   4 -11   2   16.27    0.47 
   4 -11   2   15.43    0.58 
  -4 -11  -2   15.49    0.37 
   4 -11   2   16.36    0.68 
  -4 -11  -2   15.31    0.81 
   4  11   3    2.35    0.35 
   4 -11   3    2.71    0.35 
   4 -11   3    2.13    0.37 
  -4 -11  -3    1.35    0.43 
   4  11   4   24.25    0.80 
   4 -11   4   24.37    0.87 
   4 -11   4   21.47    0.76 
  -4 -11  -4   21.45    0.90 
   4  11   5   16.64    0.70 
   4 -11   5   17.03    0.76 
   4 -11   5   14.93    0.71 
  -4 -11  -5   16.95    0.87 
   4  11   6    2.53    0.39 
   4 -11   6    2.88    0.46 
  -4 -11  -6    2.04    0.46 
   4 -11   6    2.47    0.44 
   4  11   7    0.59    0.32 
   4 -11   7    0.06    0.35 
  -4 -11  -7    0.01    0.39 
   4 -11   7    0.13    0.39 
   4  11   8    3.38    0.44 
  -4 -11  -8    3.64    0.53 
   4 -11   8    3.05    0.49 
   4 -11   8    3.87    0.54 
   4  11   9    0.18    0.33 
   4 -11   9   -0.29    0.34 
  -4 -11  -9    0.45    0.42 
   4 -11  10   -0.26    0.39 
  -4 -11 -10   -0.18    0.45 
  -4 -11 -11    0.61    0.48 
   4 -11  11    0.61    0.45 
  -4  12  11    0.58    0.47 
   4 -12 -11    0.41    0.48 
  -4 -12  11   -0.52    0.44 
  -4  12  10   -0.49    0.36 
  -4 -12  10    0.00    0.43 
  -4 -12  10   -0.27    0.40 
   4 -12 -10   -0.04    0.45 
  -4  12   9   -0.40    0.38 
  -4 -12   9   -0.51    0.37 
  -4 -12   9   -0.14    0.39 
   4 -12  -9    0.27    0.40 
  -4  12   8   -0.22    0.35 
   4 -12  -8    0.36    0.39 
  -4 -12   8    0.33    0.38 
  -4 -12   8   -0.11    0.38 
  -4  12   7    0.31    0.36 
  -4 -12   7    0.24    0.37 
  -4 -12   7   -0.08    0.29 
   4 -12  -7   -0.99    0.33 
  -4 -12   6    0.08    0.38 
   4 -12  -6    0.25    0.34 
  -4 -12   6   -0.43    0.30 
  -4  12   5   12.07    0.70 
  -4 -12   5   13.36    0.83 
  -4 -12   5   12.23    0.63 
   4 -12  -5   13.02    0.75 
  -4  12   4    2.79    0.41 
  -4 -12   4    3.55    0.55 
   4 -12  -4    2.39    0.45 
  -4 -12   4    2.06    0.35 
  -4  12   3   14.81    0.67 
  -4 -12   3   14.15    0.57 
   4 -12  -3   14.35    0.74 
  -4 -12   3   13.40    0.79 
  -4  12   2    0.09    0.25 
  -4 -12   2    0.14    0.22 
  -4 -12   2    0.13    0.41 
   4 -12  -2    0.58    0.36 
  -4  12   1   29.91    0.85 
  -4 -12   1   29.43    0.75 
  -4 -12   1   28.72    1.02 
   4 -12  -1   29.92    0.84 
   4 -12  -1   31.84    0.99 
   4 -12   0    0.31    0.34 
  -4 -12   0    0.91    0.21 
  -4 -12   0    1.04    0.39 
   4 -12   0    0.59    0.23 
  -4 -12  -1    4.85    0.54 
   4 -12   1    4.04    0.45 
  -4 -12  -1    4.07    0.27 
   4 -12   1    4.38    0.31 
   4  12   2    5.13    0.45 
  -4 -12  -2    5.00    0.25 
  -4 -12  -2    3.99    0.52 
   4 -12   2    4.05    0.43 
   4 -12   2    5.28    0.36 
   4  12   3   50.85    1.24 
   4 -12   3   46.68    1.29 
  -4 -12  -3   53.22    1.44 
   4  12   4    6.37    0.50 
   4 -12   4    7.08    0.53 
   4 -12   4    5.69    0.51 
  -4 -12  -4    7.62    0.64 
   4  12   5    0.22    0.30 
  -4 -12  -5   -0.24    0.35 
   4 -12   5   -0.16    0.33 
   4 -12   5   -0.13    0.33 
   4  12   6    0.98    0.32 
   4 -12   6    0.29    0.35 
  -4 -12  -6    0.40    0.40 
   4  12   7    2.98    0.42 
  -4 -12  -7    3.77    0.55 
   4 -12   7    3.58    0.51 
   4  12   8    0.55    0.35 
  -4 -12  -8    0.20    0.39 
   4 -12   8    0.34    0.40 
   4  12   9    0.41    0.36 
  -4 -12  -9    0.05    0.44 
   4 -12   9   -0.21    0.39 
  -4 -12 -10    1.09    0.49 
   4 -12  10    0.85    0.46 
  -4  13  11   -0.20    0.45 
   4 -13 -11    0.24    0.46 
  -4 -13  11    0.57    0.50 
  -4  13  10   -0.37    0.41 
   4 -13 -10    0.33    0.44 
  -4 -13  10    0.00    0.46 
  -4  13   9    0.67    0.45 
   4 -13  -9    1.55    0.48 
  -4 -13   9    1.49    0.48 
  -4 -13   9    0.53    0.43 
  -4  13   8    0.06    0.36 
  -4 -13   8   -0.23    0.36 
  -4 -13   8   -0.56    0.36 
   4 -13  -8    0.39    0.41 
  -4  13   7   -0.26    0.32 
   4 -13  -7   -0.53    0.36 
  -4 -13   7    0.13    0.38 
  -4 -13   7    0.21    0.35 
  -4  13   6    5.83    0.55 
  -4 -13   6    5.73    0.61 
  -4 -13   6    5.38    0.52 
   4 -13  -6    6.10    0.58 
  -4  13   5    0.13    0.29 
  -4 -13   5    0.01    0.30 
  -4 -13   5    0.27    0.41 
   4 -13  -5    0.19    0.34 
  -4  13   4    1.43    0.34 
   4 -13  -4    1.61    0.43 
  -4 -13   4    1.18    0.32 
  -4 -13   4    0.80    0.47 
  -4  13   3   13.39    0.66 
  -4 -13   3   13.57    0.81 
   4 -13  -3   14.80    0.77 
  -4 -13   3   13.58    0.58 
  -4  13   2   17.14    0.69 
  -4 -13   2   17.65    0.92 
   4 -13  -2   17.66    0.81 
   4 -13  -2   18.46    0.74 
  -4 -13   2   16.73    0.61 
   4 -13  -1    0.24    0.35 
  -4 -13   1   -0.26    0.20 
   4 -13  -1   -0.25    0.24 
  -4 -13   1   -0.38    0.41 
   4 -13   0    9.57    0.66 
   4 -13   0    8.48    0.49 
  -4 -13   0    7.60    0.38 
  -4 -13   0    7.90    0.62 
  -4 -13  -1   51.28    1.03 
   4 -13   1   51.92    1.32 
  -4 -13  -1   53.08    1.43 
   4 -13   1   52.87    1.15 
   4  13   2    2.57    0.40 
   4 -13   2    2.84    0.42 
   4 -13   2    2.40    0.27 
  -4 -13  -2    1.78    0.46 
   4  13   3    6.31    0.48 
   4 -13   3    5.88    0.56 
  -4 -13  -3    6.88    0.61 
   4  13   4   -0.05    0.30 
   4 -13   4    0.06    0.35 
  -4 -13  -4    0.01    0.39 
   4  13   5    3.38    0.42 
  -4 -13  -5    3.79    0.54 
   4 -13   5    2.67    0.45 
   4  13   6    0.06    0.30 
  -4 -13  -6    0.46    0.41 
   4 -13   6    0.26    0.36 
   4  13   7    0.99    0.36 
  -4 -13  -7    0.64    0.42 
   4 -13   7    0.55    0.40 
   4  13   8   -0.37    0.31 
   4 -13   8   -0.55    0.37 
  -4 -13  -8   -0.18    0.40 
   4 -13   9    2.41    0.52 
  -4 -13  -9    1.57    0.51 
  -4 -13 -10    0.50    0.49 
   4 -13  10   -0.12    0.43 
  -4  14  10   -0.27    0.43 
   4 -14 -10    0.68    0.46 
  -4 -14  10   -0.07    0.44 
  -4  14   9   -0.27    0.39 
  -4 -14   9   -0.49    0.36 
   4 -14  -9   -0.59    0.39 
  -4 -14   9   -0.23    0.41 
  -4  14   8    4.09    0.57 
  -4 -14   8    4.52    0.57 
  -4 -14   8    3.93    0.56 
   4 -14  -8    4.20    0.59 
  -4  14   7    1.79    0.43 
  -4 -14   7    1.04    0.45 
  -4 -14   7    1.25    0.41 
   4 -14  -7    1.46    0.44 
  -4  14   6    1.07    0.40 
   4 -14  -6    0.88    0.42 
  -4 -14   6    0.29    0.41 
  -4 -14   6    1.24    0.38 
  -4  14   5    8.60    0.64 
   4 -14  -5    7.00    0.61 
  -4 -14   5    7.08    0.55 
  -4 -14   5    8.17    0.69 
  -4  14   4   18.89    0.81 
   4 -14  -4   19.44    0.88 
  -4 -14   4   19.20    0.73 
  -4 -14   4   18.17    0.95 
  -4  14   3    9.15    0.60 
  -4 -14   3    8.93    0.73 
   4 -14  -3    8.40    0.64 
  -4 -14   3    9.65    0.52 
   4 -14  -3    9.88    0.62 
  -4 -14   2    0.01    0.45 
  -4 -14   2    0.46    0.26 
   4 -14  -2    0.56    0.30 
   4 -14  -2   -0.05    0.37 
   4 -14  -1    5.09    0.52 
   4 -14  -1    5.22    0.44 
  -4 -14   1    5.74    0.38 
  -4 -14   1    4.92    0.59 
   4 -14   0   15.17    0.62 
  -4 -14   0   14.18    0.51 
   4 -14   0   13.93    0.71 
  -4 -14  -1   10.34    0.42 
  -4 -14  -1   12.11    0.85 
   4 -14   1   10.73    0.66 
   4 -14   1   11.19    0.53 
   4  14   2    6.21    0.50 
  -4 -14  -2    4.75    0.56 
   4 -14   2    5.83    0.53 
   4  14   3    0.12    0.29 
  -4 -14  -3    0.02    0.39 
   4 -14   3   -0.21    0.32 
   4  14   4   10.57    0.61 
  -4 -14  -4   11.10    0.83 
   4 -14   4    9.29    0.67 
   4  14   5    3.90    0.44 
   4 -14   5    3.04    0.48 
  -4 -14  -5    2.89    0.52 
   4  14   6    2.26    0.38 
  -4 -14  -6    3.62    0.53 
   4 -14   6    2.43    0.47 
   4  14   7    0.86    0.36 
   4 -14   7    1.25    0.46 
  -4 -14  -7    1.49    0.46 
   4 -14   8    0.11    0.39 
  -4 -14  -8   -0.42    0.41 
  -4 -14  -9    0.38    0.49 
   4 -14   9   -0.47    0.42 
   4 -14  10    0.58    0.48 
  -4 -14 -10    1.51    0.55 
  -4  15  10    0.37    0.48 
   4 -15 -10    0.26    0.48 
  -4 -15  10   -0.23    0.46 
   4 -15 -10    0.58    0.49 
  -4  15   9    0.78    0.47 
   4 -15  -9    0.16    0.44 
  -4 -15   9    1.09    0.47 
   4 -15  -9    1.40    0.49 
  -4  15   8    1.31    0.47 
  -4 -15   8    0.81    0.45 
   4 -15  -8    1.43    0.47 
   4 -15  -8    1.90    0.50 
  -4 -15   8    0.85    0.43 
  -4  15   7    0.19    0.36 
  -4 -15   7    0.07    0.41 
  -4 -15   7    0.62    0.39 
   4 -15  -7    0.27    0.37 
   4 -15  -7    0.79    0.44 
  -4  15   6    2.13    0.46 
   4 -15  -6    2.51    0.48 
  -4 -15   6    1.78    0.41 
  -4 -15   6    2.57    0.53 
   4 -15  -6    1.54    0.44 
  -4  15   5    2.04    0.43 
  -4 -15   5    3.08    0.55 
  -4 -15   5    2.31    0.40 
   4 -15  -5    1.78    0.45 
   4 -15  -5    2.54    0.45 
  -4  15   4    1.46    0.39 
  -4 -15   4    0.85    0.47 
  -4 -15   4    1.36    0.34 
   4 -15  -4    1.43    0.39 
   4 -15  -4    2.11    0.46 
  -4 -15   3   11.01    0.56 
   4 -15  -3   13.58    0.77 
  -4 -15   3   12.70    0.85 
   4 -15  -3   12.17    0.68 
  -4 -15   2    9.40    0.51 
   4 -15  -2    9.42    0.60 
  -4 -15   2   10.25    0.75 
   4 -15  -2   10.99    0.74 
   4 -15  -1    2.27    0.45 
  -4 -15   1    2.14    0.32 
  -4 -15   1    1.81    0.51 
   4 -15  -1    1.79    0.36 
  -4 -15   0    0.57    0.24 
   4 -15   0    0.72    0.29 
   4 -15   0    0.19    0.39 
  -4 -15   0    0.64    0.47 
   4 -15   1    3.24    0.46 
  -4 -15  -1    3.57    0.30 
  -4 -15  -1    2.66    0.50 
   4 -15   1    3.99    0.36 
   4  15   2    0.24    0.32 
  -4 -15  -2    0.21    0.44 
   4 -15   2   -0.29    0.35 
   4  15   3    4.48    0.46 
   4 -15   3    5.03    0.54 
  -4 -15  -3    4.49    0.58 
   4  15   4    1.41    0.36 
  -4 -15  -4    2.19    0.50 
   4 -15   4    0.90    0.40 
   4  15   5    2.71    0.41 
   4 -15   5    1.82    0.42 
  -4 -15  -5    2.17    0.49 
   4  15   6   -0.20    0.30 
   4 -15   6    0.87    0.42 
  -4 -15  -6    0.31    0.43 
   4  15   7    0.43    0.34 
   4 -15   7    0.53    0.40 
  -4 -15  -7    1.38    0.47 
   4 -15   8    0.27    0.43 
  -4 -15  -8    0.79    0.46 
   4 -15   9    0.92    0.48 
  -4 -15  -9    0.21    0.50 
   4 -16 -10    0.25    0.49 
  -4 -16  10    0.06    0.46 
  -4  16   9   -0.11    0.45 
  -4 -16   9   -0.08    0.38 
   4 -16  -9    0.16    0.45 
   4 -16  -9    0.31    0.46 
  -4  16   8    0.49    0.42 
   4 -16  -8    0.38    0.41 
  -4 -16   8    0.61    0.43 
   4 -16  -8   -0.07    0.43 
  -4 -16   8    0.12    0.43 
  -4  16   7    2.83    0.51 
  -4 -16   7    2.70    0.50 
  -4 -16   7    3.17    0.55 
   4 -16  -7    3.65    0.56 
   4 -16  -7    3.24    0.52 
  -4  16   6    2.08    0.46 
   4 -16  -6    0.87    0.39 
  -4 -16   6    1.42    0.43 
   4 -16  -6    1.27    0.45 
  -4 -16   6    1.25    0.51 
  -4 -16   5   -0.01    0.42 
   4 -16  -5    0.21    0.38 
   4 -16  -5    0.33    0.38 
  -4 -16   5   -0.17    0.32 
   4 -16  -4    0.34    0.36 
   4 -16  -4    0.76    0.38 
  -4 -16   4    0.30    0.47 
  -4 -16   4   -0.20    0.30 
   4 -16  -3    3.18    0.45 
  -4 -16   3    3.75    0.59 
   4 -16  -3    3.90    0.52 
  -4 -16   3    3.44    0.41 
  -4 -16   2    0.10    0.44 
   4 -16  -2    0.65    0.41 
   4 -16  -2    0.46    0.31 
  -4 -16   2   -0.08    0.26 
  -4 -16   1   29.55    1.14 
  -4 -16   1   29.22    0.83 
   4 -16  -1   29.10    0.92 
   4 -16  -1   31.75    1.09 
   4 -16   0    2.48    0.43 
  -4 -16   0    1.92    0.47 
  -4 -16   0    2.59    0.31 
   4 -16   0    2.23    0.34 
   4 -16   1    0.26    0.26 
  -4 -16  -1   -0.76    0.37 
   4 -16   1   -0.19    0.36 
   4  16   2   -0.40    0.30 
  -4 -16  -2   -0.71    0.42 
   4 -16   2   -0.13    0.37 
   4  16   3    0.41    0.33 
  -4 -16  -3    0.65    0.45 
   4 -16   3    0.15    0.34 
   4  16   4    1.72    0.37 
  -4 -16  -4    1.69    0.47 
   4 -16   4    1.98    0.47 
   4  16   5    1.27    0.37 
   4 -16   5    1.18    0.43 
  -4 -16  -5    1.53    0.48 
   4  16   6   -0.05    0.32 
   4 -16   6   -0.08    0.40 
  -4 -16  -6    0.46    0.48 
   4 -16   7    1.50    0.45 
  -4 -16  -7    1.41    0.53 
   4 -16   8    0.01    0.43 
  -4 -16  -8   -0.51    0.42 
  -4 -16  -9    0.23    0.53 
   4 -16   9   -0.49    0.44 
   4 -17  -9    0.44    0.44 
  -4 -17   9    0.51    0.47 
   4 -17  -9    1.42    0.53 
   4 -17  -8    0.50    0.46 
  -4 -17   8    0.08    0.42 
   4 -17  -8   -0.17    0.42 
  -4 -17   7    0.49    0.49 
  -4 -17   7    1.24    0.45 
   4 -17  -7    0.45    0.39 
   4 -17  -7    1.22    0.49 
   4 -17  -6    0.80    0.40 
  -4 -17   6    1.46    0.49 
   4 -17  -6    1.55    0.48 
  -4 -17   6    1.39    0.44 
   4 -17  -5    3.16    0.50 
  -4 -17   5    3.31    0.58 
  -4 -17   5    3.29    0.47 
   4 -17  -5    3.39    0.53 
   4 -17  -4   -0.09    0.39 
   4 -17  -4   -0.32    0.34 
  -4 -17   4    0.06    0.31 
  -4 -17   4   -0.80    0.48 
  -4 -17   3    2.32    0.38 
   4 -17  -3    2.26    0.43 
   4 -17  -3    2.04    0.46 
  -4 -17   3    1.92    0.53 
  -4 -17   2    2.45    0.55 
   4 -17  -2    2.85    0.41 
  -4 -17   2    2.66    0.37 
   4 -17  -2    2.39    0.47 
   4 -17  -1    0.46    0.30 
   4 -17  -1   -0.18    0.38 
  -4 -17   1    0.58    0.27 
  -4 -17   1    0.09    0.42 
   4 -17   0    9.04    0.58 
   4 -17   0    8.80    0.68 
  -4 -17   0    8.96    0.47 
  -4 -17   0    9.97    0.75 
  -4 -17  -1    1.54    0.49 
   4 -17   1    1.87    0.45 
   4  17   2    5.17    0.51 
   4 -17   2    4.28    0.55 
  -4 -17  -2    4.45    0.59 
   4  17   3    3.16    0.44 
   4 -17   3    3.55    0.51 
  -4 -17  -3    3.34    0.54 
   4  17   4    0.18    0.34 
  -4 -17  -4    0.11    0.42 
   4 -17   4    0.43    0.38 
   4  17   5    4.92    0.51 
  -4 -17  -5    3.77    0.60 
   4 -17   5    3.41    0.55 
   4 -17   6    0.33    0.39 
  -4 -17  -6    0.42    0.49 
   4 -17   7    0.47    0.46 
  -4 -17  -7    1.20    0.54 
   4 -17   8    1.17    0.51 
  -4 -17  -8    0.59    0.54 
   4 -18  -8    1.36    0.52 
  -4 -18   8    2.27    0.53 
   4 -18  -8    1.65    0.50 
  -4 -18   7    0.27    0.41 
   4 -18  -7    0.58    0.47 
   4 -18  -7   -0.23    0.41 
  -4 -18   7    0.22    0.47 
   4 -18  -6   -0.04    0.36 
   4 -18  -6   -0.12    0.42 
  -4 -18   6   -0.06    0.37 
  -4 -18   6   -0.54    0.44 
   4 -18  -5   -0.06    0.41 
  -4 -18   5   -0.21    0.34 
   4 -18  -5   -0.11    0.37 
  -4 -18   5    0.07    0.46 
  -4 -18   4    0.79    0.52 
  -4 -18   4    0.23    0.34 
   4 -18  -4   -0.03    0.41 
   4 -18  -4    1.06    0.39 
   4 -18  -3    1.13    0.45 
  -4 -18   3    0.29    0.31 
   4 -18  -3    0.14    0.34 
  -4 -18   3    0.42    0.50 
   4 -18  -2    6.00    0.54 
  -4 -18   2    5.16    0.46 
   4 -18  -2    6.55    0.62 
  -4 -18   2    5.26    0.65 
  -4 -18   1    1.57    0.32 
   4 -18  -1    1.60    0.45 
  -4 -18   1    1.97    0.54 
   4 -18  -1    1.64    0.38 
  -4 -18   0   10.45    0.81 
   4 -18   0   10.31    0.74 
   4 -18   0   11.15    0.66 
   4 -18   1    7.08    0.64 
  -4 -18  -1    6.09    0.67 
   4  18   2    0.70    0.35 
  -4 -18  -2   -0.42    0.46 
   4 -18   2    0.24    0.37 
   4  18   3    0.15    0.35 
   4 -18   3   -0.12    0.39 
  -4 -18  -3    0.18    0.43 
   4  18   4    1.62    0.40 
  -4 -18  -4    1.52    0.50 
   4 -18   4    1.11    0.46 
  -4 -18  -5    0.61    0.51 
   4 -18   5    0.86    0.46 
   4 -18   6    7.04    0.71 
  -4 -18  -6    7.90    0.79 
  -4 -18  -7   -0.13    0.51 
   4 -18   7   -0.31    0.44 
   4 -18   8   -0.26    0.47 
  -4 -18  -8    0.06    0.55 
   4 -19  -8    0.32    0.49 
   4 -19  -8    0.42    0.48 
  -4 -19   8    0.14    0.46 
   4 -19  -7   -0.02    0.49 
  -4 -19   7    1.69    0.49 
   4 -19  -7    0.55    0.46 
   4 -19  -6    0.79    0.47 
  -4 -19   6    1.48    0.54 
  -4 -19   6    1.37    0.44 
   4 -19  -6    1.32    0.47 
   4 -19  -5    0.66    0.42 
  -4 -19   5   -0.87    0.47 
   4 -19  -5   -0.27    0.42 
  -4 -19   5   -0.08    0.34 
  -4 -19   4   -0.20    0.47 
   4 -19  -4   -0.14    0.42 
  -4 -19   4   -0.26    0.34 
   4 -19  -4    0.78    0.40 
  -4 -19   3    0.61    0.51 
  -4 -19   3    0.93    0.36 
   4 -19  -3    0.87    0.39 
   4 -19  -3    0.82    0.44 
   4 -19  -2    1.65    0.40 
  -4 -19   2    1.55    0.36 
  -4 -19   2    2.22    0.57 
   4 -19  -2    1.43    0.48 
  -4 -19   1    1.78    0.55 
   4 -19  -1    1.62    0.46 
   4 -19  -1    1.80    0.40 
   4 -19   0    3.83    0.52 
  -4 -19   0    3.01    0.59 
   4 -19   1    0.58    0.43 
  -4 -19  -1    0.85    0.47 
   4  19   2    0.22    0.35 
   4 -19   2   -0.03    0.42 
  -4 -19  -2    1.14    0.52 
   4  19   3   -0.72    0.33 
   4 -19   3    0.07    0.42 
  -4 -19  -3    0.38    0.49 
   4  19   4    3.99    0.50 
  -4 -19  -4    3.15    0.58 
   4 -19   4    3.92    0.59 
   4 -19   5    5.47    0.65 
  -4 -19  -5    5.60    0.70 
   4 -19   6    1.02    0.50 
  -4 -19  -6   -0.14    0.49 
  -4 -19  -7    0.35    0.50 
   4 -19   7    0.62    0.50 
   4 -20  -7    0.45    0.48 
   4 -20  -7    0.34    0.47 
  -4 -20   7   -0.05    0.45 
  -4 -20   6    0.26    0.44 
   4 -20  -6    0.38    0.43 
  -4 -20   6   -0.60    0.50 
   4 -20  -6   -0.18    0.47 
   4 -20  -5    1.69    0.48 
  -4 -20   5    1.04    0.45 
  -4 -20   5    0.95    0.56 
   4 -20  -5    1.59    0.51 
   4 -20  -4    1.09    0.48 
  -4 -20   4   -0.11    0.50 
  -4 -20   4    1.00    0.41 
   4 -20  -4    0.54    0.41 
  -4 -20   3    2.02    0.59 
  -4 -20   3    2.51    0.44 
   4 -20  -3    3.31    0.49 
   4 -20  -3    2.95    0.54 
   4 -20  -2    0.49    0.38 
  -4 -20   2   -0.06    0.31 
   4 -20  -2   -0.53    0.40 
  -4 -20   2    0.32    0.50 
   4 -20  -1    4.56    0.50 
   4 -20  -1    4.57    0.59 
  -4 -20   1    3.97    0.65 
  -4 -20   0    0.26    0.45 
   4 -20   0    0.08    0.41 
   4 -20   1    2.73    0.50 
  -4 -20  -1    2.77    0.60 
   4  20   2    0.49    0.37 
   4 -20   2    0.27    0.42 
  -4 -20  -2    0.70    0.51 
   4  20   3    5.27    0.55 
  -4 -20  -3    4.53    0.68 
   4 -20   3    5.25    0.63 
   4 -20   4    0.55    0.47 
  -4 -20  -4    0.47    0.51 
   4 -20   5    0.32    0.44 
  -4 -20  -5    0.30    0.51 
  -4 -20  -6    0.52    0.49 
   4 -20   6    0.34    0.49 
  -4 -20  -7    0.21    0.55 
   4 -20   7   -1.22    0.39 
  -4 -21   6    1.06    0.49 
   4 -21  -6    2.03    0.55 
   4 -21  -6    2.20    0.54 
  -4 -21   5    0.25    0.41 
   4 -21  -5    0.54    0.42 
  -4 -21   5   -0.76    0.52 
   4 -21  -5   -0.18    0.49 
   4 -21  -4    0.29    0.45 
  -4 -21   4   -0.22    0.37 
   4 -21  -4    0.42    0.41 
  -4 -21   4   -0.79    0.50 
   4 -21  -3    1.19    0.49 
  -4 -21   3    0.93    0.56 
   4 -21  -3    2.37    0.49 
  -4 -21   3    1.05    0.38 
   4 -21  -2    3.56    0.50 
  -4 -21   2    2.70    0.61 
   4 -21  -2    3.57    0.57 
  -4 -21   1    0.29    0.51 
   4 -21  -1   -0.44    0.43 
   4 -21   0    3.05    0.56 
  -4 -21   0    2.61    0.61 
   4 -21   1    1.84    0.52 
  -4 -21  -1    1.61    0.55 
   4  21   2    0.02    0.39 
   4 -21   2    0.01    0.42 
  -4 -21  -2    0.02    0.46 
  -4 -21  -3   -0.12    0.50 
   4 -21   3    0.57    0.45 
  -4 -21  -4    2.34    0.63 
   4 -21   4    3.32    0.59 
  -4 -21  -5   -0.52    0.47 
   4 -21   5   -0.24    0.47 
   4 -21   6    0.68    0.53 
  -4 -21  -6    0.56    0.56 
   4 -22  -5    0.80    0.53 
  -4 -22   5    1.12    0.45 
   4 -22  -5    1.20    0.47 
  -4 -22   4    1.94    0.45 
   4 -22  -4    1.86    0.49 
  -4 -22   4    0.75    0.61 
   4 -22  -4    1.47    0.55 
   4 -22  -3    0.24    0.42 
   4 -22  -3    0.65    0.47 
  -4 -22   3   -0.14    0.54 
  -4 -22   2   -0.96    0.48 
   4 -22  -2    0.06    0.45 
   4 -22  -2    1.04    0.42 
   4 -22  -1    2.22    0.53 
  -4 -22   1    0.26    0.51 
   4 -22   0   -0.04    0.44 
  -4 -22   0    0.69    0.49 
   4  22   1   -0.70    0.38 
   4 -22   1   -0.57    0.41 
  -4 -22  -1   -0.37    0.48 
   4 -22   2    1.24    0.51 
  -4 -22  -2    1.23    0.53 
  -4 -22  -3    0.92    0.53 
   4 -22   3    0.97    0.50 
  -4 -22  -4    0.86    0.58 
   4 -22   4    0.45    0.45 
   4 -22   5    0.02    0.45 
  -4 -22  -5    0.18    0.56 
   4 -23  -4    0.27    0.49 
  -4 -23   4   -0.53    0.56 
   4 -23  -4    0.41    0.43 
  -4 -23   3    0.13    0.57 
   4 -23  -3    0.77    0.53 
   4 -23  -3    2.12    0.50 
  -4 -23   2   -1.24    0.52 
   4 -23  -2   -0.70    0.44 
  -4 -23   1    0.31    0.55 
   4 -23  -1    0.13    0.46 
   4 -23   0    0.22    0.47 
  -4 -23   0    0.82    0.57 
  -4 -23  -1    0.83    0.52 
   4 -23   1    0.52    0.47 
  -4 -23  -2    0.53    0.54 
   4 -23   2    0.19    0.48 
  -4 -23  -3   -0.11    0.54 
   4 -23   3    0.42    0.50 
   4 -24  -2   -0.58    0.46 
  -4 -24   1    2.01    0.67 
   4 -24  -1    2.64    0.60 
  -4 -24   0    0.30    0.58 
   4 -24   0    0.19    0.47 
  -4 -24  -1    0.16    0.52 
   4 -24   1   -0.73    0.45 
  -5   0  13    0.23    0.46 
  -5   0  12   -0.08    0.41 
  -5   0  11   -0.42    0.39 
  -5   0  10    0.10    0.39 
  -5   0   9    0.11    0.35 
  -5   0   8    5.49    0.55 
  -5   0   7    0.43    0.34 
  -5   0   6    3.74    0.43 
  -5   0   5   -0.21    0.25 
  -5   0   4    3.49    0.36 
  -5   0   3    0.08    0.24 
  -5   0   2   36.31    0.95 
   5   0  -1   -0.01    0.17 
  -5   0   1   -0.12    0.21 
   5   0   0    9.65    0.37 
   5   0   0    9.65    0.40 
  -5   0   0    9.63    0.48 
  -5   0  -1    0.08    0.22 
   5   0   1    0.05    0.16 
   5   0   1    0.26    0.20 
  -5   0  -2  568.98    9.48 
   5   0   2  569.46    8.98 
   5   0   2  556.07    9.12 
   5   0   3    0.40    0.21 
   5   0   3   -0.02    0.16 
  -5   0  -3    0.17    0.23 
   5   0   4   38.62    0.99 
   5   0   4   38.97    0.84 
  -5   0  -4   37.62    0.90 
   5   0   5   -0.20    0.26 
   5   0   5    0.12    0.20 
  -5   0  -5   -0.05    0.25 
   5   0   6    3.26    0.31 
   5   0   6    2.68    0.38 
  -5   0  -6    3.56    0.35 
   5   0   7   -0.30    0.22 
  -5   0  -7    0.09    0.28 
   5   0   7   -0.01    0.33 
   5   0   8   18.84    0.69 
  -5   0  -8   20.52    0.72 
   5   0   8   19.25    0.83 
   5   0   9    0.10    0.28 
   5   0   9    0.25    0.37 
   5   0  10    0.83    0.41 
   5   0  11    0.17    0.41 
   5   0  12    0.89    0.47 
  -5   1  13    0.43    0.47 
  -5  -1  13   -0.07    0.44 
  -5   1  12    1.02    0.47 
  -5  -1  12    0.27    0.43 
  -5   1  11    0.98    0.47 
  -5  -1  11    1.34    0.46 
  -5   1  10    1.89    0.47 
  -5  -1  10    1.53    0.42 
  -5  -1  10    1.67    0.44 
  -5   1   9   -0.19    0.34 
  -5  -1   9   -0.11    0.34 
  -5  -1   9    0.77    0.38 
  -5   1   8    0.39    0.33 
  -5  -1   8    0.97    0.37 
  -5  -1   8    0.77    0.35 
  -5   1   7   14.57    0.72 
  -5  -1   7   13.14    0.66 
  -5  -1   7   14.62    0.77 
  -5   1   6    0.81    0.30 
  -5  -1   6    1.43    0.36 
  -5  -1   6    0.74    0.33 
  -5   1   5   10.85    0.61 
  -5  -1   5   10.22    0.58 
  -5   1   4   15.81    0.63 
  -5  -1   4   15.99    0.65 
  -5   1   3  118.66    2.33 
  -5  -1   3  119.22    2.34 
  -5   1   2   12.84    0.56 
   5  -1  -2   13.43    0.44 
  -5  -1   2   13.11    0.56 
   5   1  -1    1.01    0.21 
  -5   1   1    0.81    0.20 
   5  -1  -1    1.09    0.20 
   5  -1  -1    1.05    0.21 
  -5  -1   1    0.83    0.24 
   5   1   0   36.86    0.85 
  -5   1   0   37.58    0.89 
   5   1   0   35.48    0.77 
   5  -1   0   36.94    0.85 
   5  -1   0   36.26    0.81 
  -5  -1   0   37.64    0.95 
  -5   1  -1   45.46    1.02 
   5   1   1   44.43    0.89 
   5   1   1   44.63    1.01 
   5  -1   1   45.60    1.01 
  -5  -1  -1   44.73    1.06 
   5  -1   1   45.86    0.93 
  -5   1  -2    1.16    0.24 
   5   1   2    1.22    0.26 
   5   1   2    1.00    0.16 
   5  -1   2    1.12    0.21 
   5  -1   2    1.30    0.25 
  -5  -1  -2    0.90    0.25 
   5   1   3  145.37    2.43 
   5   1   3  145.12    2.64 
  -5   1  -3  143.68    2.59 
   5  -1   3  145.63    2.63 
  -5  -1  -3  141.84    2.63 
   5  -1   3  147.37    2.50 
  -5   1  -4   47.76    1.03 
   5   1   4   46.37    1.15 
   5   1   4   49.08    0.96 
   5  -1   4   49.04    1.02 
  -5  -1  -4   47.00    1.08 
   5  -1   4   48.45    1.15 
   5   1   5    8.94    0.38 
   5   1   5    9.11    0.57 
  -5   1  -5    8.64    0.48 
   5  -1   5    8.55    0.41 
   5  -1   5    9.11    0.57 
  -5  -1  -5    8.51    0.51 
   5   1   6   13.74    0.50 
  -5   1  -6   13.56    0.56 
   5   1   6   13.33    0.63 
  -5  -1  -6   13.29    0.63 
   5  -1   6   12.48    0.52 
   5  -1   6   12.80    0.61 
  -5   1  -7   15.52    0.60 
   5   1   7   13.90    0.67 
   5   1   7   14.64    0.55 
  -5  -1  -7   15.47    0.68 
   5  -1   7   14.13    0.68 
   5  -1   7   14.92    0.60 
   5   1   8    1.16    0.28 
   5   1   8    0.21    0.36 
  -5  -1  -8    0.89    0.31 
   5  -1   8    1.08    0.38 
   5  -1   8    0.83    0.30 
   5   1   9   -0.10    0.35 
   5   1   9    0.06    0.26 
   5  -1   9    0.56    0.35 
   5  -1   9    0.42    0.30 
   5   1  10    1.95    0.45 
   5  -1  10    2.83    0.41 
   5  -1  10    2.87    0.52 
   5   1  11    0.16    0.38 
   5  -1  11   -0.36    0.39 
   5   1  12    0.12    0.45 
   5  -1  12   -0.54    0.44 
  -5   2  12   -0.03    0.43 
  -5  -2  12    0.21    0.43 
  -5   2  11    0.28    0.44 
  -5  -2  11    0.90    0.47 
  -5  -2  11    0.74    0.43 
  -5   2  10   -0.08    0.35 
  -5  -2  10    0.38    0.40 
  -5  -2  10   -0.29    0.37 
  -5   2   9    0.51    0.37 
  -5  -2   9    0.46    0.37 
  -5  -2   9    0.41    0.34 
  -5   2   8   -0.16    0.33 
  -5  -2   8    0.53    0.33 
  -5  -2   8   -0.18    0.33 
  -5   2   7    0.40    0.34 
  -5  -2   7    0.88    0.36 
  -5  -2   7    0.60    0.35 
  -5   2   6    0.53    0.29 
  -5  -2   6   -0.24    0.26 
  -5  -2   6   -0.05    0.25 
  -5   2   5    7.62    0.51 
  -5  -2   5    8.09    0.54 
  -5  -2   5    7.16    0.44 
  -5   2   4   13.51    0.60 
  -5  -2   4   15.60    0.69 
  -5  -2   4   16.63    0.59 
  -5   2   3    0.06    0.22 
  -5  -2   3    0.43    0.25 
  -5   2   2   22.99    0.71 
  -5  -2   2   22.57    0.74 
   5  -2  -2   21.83    0.58 
  -5   2   1    4.86    0.34 
  -5  -2   1    4.04    0.36 
   5  -2  -1    4.16    0.28 
   5  -2  -1    4.01    0.31 
   5   2   0  178.04    3.11 
   5   2   0  178.63    2.97 
  -5   2   0  180.43    3.19 
  -5  -2   0  181.78    3.29 
   5  -2   0  179.15    3.06 
   5  -2   0  179.30    3.06 
   5   2   1  253.91    4.16 
  -5   2  -1  259.92    4.45 
   5   2   1  257.96    4.35 
  -5  -2  -1  258.13    4.53 
   5  -2   1  260.62    4.31 
   5  -2   1  257.52    4.26 
  -5   2  -2   42.84    0.95 
   5   2   2   44.05    0.82 
   5   2   2   43.15    1.03 
  -5  -2  -2   44.13    1.05 
   5  -2   2   43.30    1.00 
   5  -2   2   44.61    0.95 
  -5   2  -3    1.97    0.24 
   5   2   3    1.44    0.29 
   5   2   3    2.03    0.18 
  -5  -2  -3    2.22    0.29 
   5  -2   3    2.52    0.31 
   5  -2   3    1.75    0.24 
   5   2   4    7.07    0.30 
   5   2   4    7.01    0.46 
  -5   2  -4    7.40    0.40 
   5  -2   4    6.81    0.38 
   5  -2   4    7.22    0.50 
  -5  -2  -4    6.53    0.46 
   5   2   5   66.21    1.48 
  -5   2  -5   61.15    1.28 
   5   2   5   65.88    1.24 
  -5  -2  -5   65.77    1.42 
   5  -2   5   68.30    1.49 
   5  -2   5   63.01    1.35 
  -5   2  -6    2.16    0.28 
   5   2   6    2.19    0.36 
   5   2   6    2.48    0.26 
   5  -2   6    2.32    0.30 
   5  -2   6    2.41    0.39 
  -5  -2  -6    1.91    0.35 
   5   2   7    1.28    0.26 
   5   2   7    0.61    0.36 
   5  -2   7    1.10    0.37 
  -5  -2  -7    1.45    0.35 
   5  -2   7    1.00    0.30 
   5   2   8    4.94    0.39 
   5   2   8    5.05    0.52 
   5  -2   8    4.64    0.43 
  -5  -2  -8    5.66    0.46 
   5  -2   8    4.23    0.51 
   5   2   9    9.90    0.67 
  -5  -2  -9   11.25    0.65 
   5  -2   9   11.04    0.71 
   5  -2   9   10.96    0.62 
   5   2  10    0.28    0.38 
   5  -2  10    1.37    0.45 
   5  -2  10    0.54    0.34 
   5   2  11    0.91    0.44 
   5  -2  11    0.81    0.47 
   5   2  12    0.37    0.45 
   5  -2  12   -0.68    0.44 
  -5   3  12    0.30    0.46 
  -5  -3  12    0.21    0.42 
  -5  -3  12   -0.84    0.42 
  -5   3  11    0.63    0.45 
  -5  -3  11    0.14    0.41 
  -5  -3  11    0.54    0.46 
  -5   3  10    1.11    0.43 
  -5  -3  10    1.24    0.41 
  -5  -3  10    1.26    0.45 
  -5   3   9   -0.32    0.34 
  -5  -3   9   -0.30    0.32 
  -5  -3   9    0.36    0.37 
  -5   3   8    3.16    0.44 
  -5  -3   8    2.74    0.44 
  -5  -3   8    3.03    0.44 
  -5   3   7    9.79    0.68 
  -5  -3   7    9.86    0.62 
  -5  -3   7    8.16    0.61 
  -5   3   6    3.13    0.40 
  -5  -3   6    4.38    0.44 
  -5  -3   6    3.91    0.44 
  -5   3   5    0.36    0.25 
  -5  -3   5    0.03    0.27 
  -5  -3   5    0.11    0.22 
  -5   3   4   55.90    1.33 
  -5  -3   4   55.13    1.23 
  -5  -3   4   56.57    1.36 
  -5   3   3   23.55    0.72 
  -5  -3   3   21.75    0.77 
   5  -3  -3   22.44    0.57 
  -5  -3   3   22.93    0.65 
  -5   3   2    4.55    0.34 
   5  -3  -2    4.34    0.28 
  -5  -3   2    4.34    0.42 
   5  -3  -2    4.02    0.32 
  -5   3   1    9.34    0.44 
   5  -3  -1   10.26    0.37 
   5  -3  -1    9.19    0.46 
  -5  -3   1   10.12    0.54 
   5   3   0  211.88    3.61 
  -5   3   0  211.69    3.68 
   5  -3   0  207.11    3.56 
   5  -3   0  210.91    3.53 
  -5  -3   0  211.04    3.81 
   5   3   1  199.13    3.45 
   5   3   1  199.52    3.23 
  -5   3  -1  199.12    3.47 
   5  -3   1  202.88    3.39 
   5  -3   1  198.97    3.38 
  -5  -3  -1  197.84    3.59 
  -5   3  -2   18.09    0.50 
   5   3   2   16.75    0.38 
   5   3   2   18.00    0.63 
  -5  -3  -2   16.72    0.64 
   5  -3   2   16.63    0.54 
   5  -3   2   17.32    0.57 
   5   3   3    5.39    0.40 
  -5   3  -3    5.31    0.35 
   5   3   3    5.72    0.21 
   5  -3   3    5.62    0.36 
  -5  -3  -3    5.65    0.39 
   5  -3   3    6.36    0.41 
   5   3   4   64.44    1.14 
  -5   3  -4   62.09    1.22 
   5   3   4   63.41    1.42 
   5  -3   4   63.60    1.41 
  -5  -3  -4   65.19    1.42 
   5  -3   4   64.00    1.32 
   5   3   5    0.24    0.16 
   5   3   5    0.22    0.26 
  -5   3  -5    0.01    0.20 
  -5  -3  -5    0.11    0.28 
   5  -3   5    0.20    0.25 
   5  -3   5    0.21    0.28 
   5   3   6   11.87    0.42 
  -5   3  -6   11.40    0.46 
   5   3   6   12.39    0.66 
   5  -3   6   12.18    0.54 
   5  -3   6   11.55    0.60 
  -5  -3  -6   12.09    0.66 
   5   3   7    1.85    0.26 
   5   3   7    2.46    0.43 
  -5  -3  -7    2.99    0.39 
   5  -3   7    2.05    0.41 
   5  -3   7    1.65    0.34 
   5   3   8    4.11    0.48 
   5  -3   8    3.98    0.42 
   5  -3   8    5.20    0.54 
  -5  -3  -8    3.95    0.43 
   5   3   9   -0.05    0.35 
   5  -3   9   -0.54    0.36 
   5  -3   9   -0.31    0.29 
  -5  -3  -9    0.09    0.34 
   5   3  10    1.58    0.43 
   5  -3  10    1.70    0.47 
   5  -3  10    1.45    0.39 
   5   3  11   -0.21    0.38 
   5  -3  11   -0.18    0.34 
   5  -3  11    0.01    0.44 
   5   3  12    0.32    0.46 
   5  -3  12    0.51    0.48 
  -5   4  12    0.15    0.45 
  -5  -4  12    0.41    0.48 
  -5  -4  12    0.58    0.45 
  -5   4  11   -0.01    0.42 
  -5  -4  11    0.35    0.43 
  -5  -4  11   -0.19    0.41 
  -5   4  10   -0.07    0.35 
  -5  -4  10   -0.16    0.35 
  -5  -4  10   -0.13    0.40 
  -5   4   9    0.17    0.33 
  -5  -4   9    0.65    0.39 
  -5  -4   9    0.04    0.36 
  -5   4   8    4.52    0.53 
  -5  -4   8    5.63    0.53 
  -5  -4   8    6.88    0.58 
  -5   4   7    1.06    0.37 
  -5  -4   7    0.76    0.34 
  -5  -4   7    0.75    0.37 
  -5   4   6   25.00    0.88 
  -5  -4   6   26.73    0.93 
  -5  -4   6   27.07    0.88 
  -5   4   5    0.83    0.28 
  -5  -4   5    1.00    0.34 
  -5  -4   5    1.13    0.29 
  -5   4   4    9.80    0.55 
  -5  -4   4    9.44    0.48 
  -5  -4   4    9.15    0.57 
  -5   4   3   -0.14    0.21 
  -5  -4   3   -0.14    0.18 
  -5  -4   3    0.14    0.29 
   5  -4  -3   -0.16    0.14 
  -5   4   2   36.41    0.90 
  -5  -4   2   32.18    0.98 
   5  -4  -2   34.71    0.75 
   5  -4  -2   36.21    0.88 
  -5  -4   2   35.66    0.80 
  -5   4   1    6.70    0.38 
   5  -4  -1    6.99    0.32 
   5  -4  -1    7.01    0.44 
  -5  -4   1    8.25    0.59 
   5   4   0   39.17    0.94 
  -5   4   0   38.99    0.88 
  -5  -4   0   39.24    1.05 
   5  -4   0   39.41    0.86 
   5  -4   0   39.77    0.94 
   5   4   1   13.60    0.35 
  -5   4  -1   13.43    0.44 
   5   4   1   14.03    0.53 
   5  -4   1   15.09    0.53 
  -5  -4  -1   13.33    0.58 
   5  -4   1   13.65    0.48 
  -5   4  -2   35.99    0.76 
   5   4   2   37.75    0.95 
   5  -4   2   37.33    0.89 
   5  -4   2   36.45    0.88 
  -5  -4  -2   36.36    0.97 
   5   4   3    0.06    0.23 
  -5   4  -3   -0.01    0.13 
   5  -4   3    0.15    0.21 
  -5  -4  -3   -0.15    0.26 
   5  -4   3    0.01    0.21 
   5   4   4   32.12    0.60 
   5   4   4   32.83    0.90 
  -5   4  -4   31.37    0.66 
   5  -4   4   32.20    0.84 
  -5  -4  -4   31.74    0.92 
   5  -4   4   31.17    0.87 
   5   4   5   14.45    0.39 
  -5   4  -5   12.82    0.41 
   5   4   5   13.29    0.61 
   5  -4   5   13.49    0.56 
   5  -4   5   13.61    0.61 
  -5  -4  -5   12.84    0.65 
   5   4   6   34.68    0.76 
   5   4   6   32.94    1.04 
   5  -4   6   35.39    0.96 
   5  -4   6   36.26    1.06 
  -5  -4  -6   35.28    1.02 
   5   4   7    1.58    0.39 
  -5  -4  -7    2.31    0.39 
   5  -4   7    2.04    0.36 
   5  -4   7    1.30    0.38 
   5   4   8    0.09    0.33 
   5  -4   8    0.66    0.31 
   5  -4   8    0.45    0.34 
  -5  -4  -8    0.63    0.33 
   5   4   9    1.19    0.39 
  -5  -4  -9    1.27    0.38 
   5  -4   9    1.21    0.37 
   5  -4   9    1.88    0.48 
   5   4  10    0.29    0.38 
  -5  -4 -10    1.30    0.40 
   5  -4  10    1.44    0.46 
   5  -4  10    0.58    0.36 
   5   4  11    0.26    0.40 
   5  -4  11    0.06    0.36 
   5  -4  11    0.14    0.45 
   5   4  12    0.86    0.46 
   5  -4  12    0.03    0.49 
  -5   5  12   -0.11    0.44 
  -5  -5  12    0.83    0.51 
  -5  -5  12    1.16    0.47 
  -5   5  11    1.68    0.50 
  -5  -5  11    1.32    0.47 
  -5  -5  11    2.67    0.53 
  -5   5  10    0.80    0.43 
  -5  -5  10    0.31    0.37 
  -5  -5  10    0.61    0.41 
  -5   5   9    2.47    0.44 
  -5  -5   9    2.28    0.46 
  -5  -5   9    1.47    0.43 
  -5   5   8    1.33    0.38 
  -5  -5   8    2.19    0.43 
  -5  -5   8    1.13    0.36 
  -5   5   7   16.92    0.81 
  -5  -5   7   14.41    0.76 
  -5  -5   7   15.92    0.71 
  -5   5   6    0.65    0.32 
  -5  -5   6    0.34    0.32 
  -5  -5   6    0.20    0.27 
  -5   5   5    2.51    0.37 
  -5  -5   5    3.26    0.44 
  -5  -5   5    2.75    0.34 
  -5   5   4    5.62    0.44 
  -5  -5   4    6.01    0.52 
   5  -5  -4    6.71    0.29 
  -5  -5   4    6.12    0.41 
  -5   5   3   54.98    1.26 
  -5  -5   3   53.36    1.15 
  -5  -5   3   53.98    1.38 
   5  -5  -3   53.56    1.00 
   5  -5  -3   54.53    1.25 
  -5   5   2    0.27    0.20 
   5  -5  -2    0.13    0.24 
   5  -5  -2    0.01    0.13 
  -5  -5   2    0.42    0.30 
  -5  -5   2    0.14    0.16 
  -5   5   1   23.23    0.66 
   5  -5  -1   22.49    0.69 
   5  -5  -1   22.27    0.56 
  -5  -5   1   22.82    0.79 
   5   5   0    3.36    0.31 
  -5   5   0    3.21    0.25 
   5  -5   0    3.44    0.25 
   5  -5   0    2.79    0.30 
  -5  -5   0    3.31    0.38 
   5   5   1   43.54    1.04 
  -5   5  -1   43.33    0.89 
   5   5   1   41.97    0.76 
   5  -5   1   43.51    0.94 
   5  -5   1   42.57    1.00 
  -5  -5  -1   43.29    1.08 
  -5   5  -2    1.58    0.15 
   5   5   2    1.45    0.28 
  -5  -5  -2    1.88    0.33 
   5  -5   2    1.38    0.24 
   5  -5   2    2.11    0.29 
   5   5   3   50.82    1.19 
   5  -5   3   50.92    1.15 
   5  -5   3   50.78    1.16 
  -5  -5  -3   52.55    1.25 
   5   5   4    4.23    0.39 
  -5  -5  -4    4.67    0.43 
   5  -5   4    4.85    0.42 
   5  -5   4    3.62    0.36 
   5   5   5    2.83    0.19 
   5   5   5    2.55    0.38 
  -5  -5  -5    2.27    0.39 
   5  -5   5    2.51    0.34 
   5  -5   5    3.55    0.40 
   5   5   6    0.66    0.33 
   5  -5   6    0.60    0.30 
   5  -5   6    0.30    0.30 
  -5  -5  -6    0.30    0.33 
   5   5   7   19.55    0.83 
   5  -5   7   19.33    0.74 
  -5  -5  -7   21.06    0.82 
   5   5   8   -0.48    0.31 
  -5  -5  -8    0.06    0.32 
   5  -5   8    0.40    0.38 
   5  -5   8    0.04    0.29 
   5   5   9    0.43    0.35 
  -5  -5  -9    0.78    0.37 
   5  -5   9    0.90    0.36 
   5  -5   9    0.11    0.40 
   5   5  10    0.75    0.38 
  -5  -5 -10    0.73    0.40 
   5  -5  10    0.51    0.44 
   5  -5  10    0.79    0.39 
   5   5  11    0.98    0.44 
   5  -5  11    1.67    0.48 
   5  -5  11    1.46    0.43 
   5   5  12    0.73    0.47 
   5  -5  12    0.28    0.42 
   5  -5  12    0.49    0.52 
  -5   6  12    0.33    0.42 
  -5  -6  12   -0.20    0.41 
  -5  -6  12   -0.31    0.45 
  -5   6  11    0.64    0.42 
  -5  -6  11    0.79    0.45 
  -5  -6  11    1.44    0.50 
  -5   6  10   -0.05    0.36 
  -5  -6  10    0.07    0.39 
  -5  -6  10    0.35    0.41 
  -5   6   9    2.27    0.45 
  -5  -6   9    2.43    0.47 
  -5  -6   9    3.26    0.51 
  -5   6   8   -0.04    0.34 
  -5  -6   8   -0.04    0.35 
  -5  -6   8    0.10    0.33 
  -5   6   7    0.77    0.33 
  -5  -6   7    0.27    0.33 
  -5  -6   7    0.14    0.33 
  -5   6   6    0.76    0.34 
  -5  -6   6    0.94    0.32 
  -5  -6   6    0.65    0.38 
  -5   6   5   19.37    0.75 
  -5  -6   5   20.11    0.69 
  -5  -6   5   20.52    0.89 
  -5   6   4    7.24    0.52 
   5  -6  -4    8.43    0.51 
   5  -6  -4    7.48    0.28 
  -5  -6   4    7.71    0.45 
  -5  -6   4    7.07    0.57 
  -5   6   3    9.79    0.50 
   5  -6  -3    8.81    0.29 
   5  -6  -3    8.97    0.51 
  -5  -6   3   10.52    0.70 
  -5  -6   3    8.67    0.42 
  -5   6   2   13.57    0.53 
  -5  -6   2   12.71    0.45 
   5  -6  -2   14.06    0.57 
  -5  -6   2   13.06    0.67 
   5  -6  -2   12.57    0.38 
  -5   6   1    5.96    0.36 
  -5  -6   1    5.03    0.28 
   5  -6  -1    4.57    0.28 
   5  -6  -1    5.59    0.41 
  -5  -6   1    5.10    0.44 
  -5   6   0   34.99    0.80 
  -5  -6   0   34.06    1.02 
   5  -6   0   34.12    0.87 
   5  -6   0   32.93    0.76 
  -5   6  -1    6.41    0.30 
   5   6   1    6.30    0.42 
   5  -6   1    7.17    0.47 
   5  -6   1    7.23    0.37 
  -5  -6  -1    6.89    0.51 
   5   6   2    7.23    0.45 
  -5   6  -2    7.79    0.27 
   5  -6   2    8.04    0.40 
   5  -6   2    8.44    0.48 
  -5  -6  -2    8.95    0.59 
   5   6   3    4.70    0.40 
   5  -6   3    5.16    0.41 
   5  -6   3    5.47    0.40 
  -5  -6  -3    4.70    0.44 
   5   6   4    7.13    0.49 
   5  -6   4    7.06    0.48 
   5  -6   4    6.78    0.47 
  -5  -6  -4    6.45    0.50 
   5   6   5   18.35    0.71 
   5  -6   5   17.55    0.68 
   5  -6   5   18.10    0.69 
  -5  -6  -5   17.25    0.73 
   5   6   6   27.35    0.93 
   5  -6   6   26.79    0.87 
  -5  -6  -6   26.93    0.95 
   5  -6   6   26.58    0.92 
   5   6   7   -0.28    0.29 
   5  -6   7   -0.29    0.27 
  -5  -6  -7   -0.36    0.32 
   5  -6   7   -0.14    0.34 
   5   6   8    0.59    0.36 
  -5  -6  -8    0.19    0.35 
   5  -6   8   -0.07    0.30 
   5  -6   8    0.36    0.35 
   5   6   9    3.71    0.49 
   5  -6   9    4.10    0.49 
  -5  -6  -9    3.59    0.49 
   5  -6   9    3.35    0.54 
   5   6  10    0.18    0.37 
  -5  -6 -10    0.32    0.41 
   5  -6  10   -0.32    0.37 
   5  -6  10   -0.35    0.35 
   5   6  11    0.18    0.42 
  -5  -6 -11    0.43    0.42 
   5  -6  11    0.44    0.47 
   5  -6  11   -0.18    0.39 
  -5   7  12   -0.48    0.42 
  -5  -7  12   -0.69    0.40 
  -5  -7  12    0.07    0.43 
  -5   7  11    0.54    0.40 
  -5  -7  11    0.51    0.43 
  -5  -7  11   -0.10    0.43 
  -5   7  10    1.25    0.46 
  -5  -7  10    0.81    0.44 
  -5  -7  10    1.67    0.48 
  -5   7   9    0.04    0.34 
  -5  -7   9    0.17    0.38 
  -5  -7   9   -0.01    0.37 
  -5   7   8    0.97    0.36 
  -5  -7   8    1.28    0.42 
  -5  -7   8    0.90    0.38 
  -5   7   7    1.51    0.36 
  -5  -7   7    1.24    0.35 
  -5  -7   7    1.43    0.43 
  -5   7   6    8.24    0.58 
  -5  -7   6    8.50    0.64 
  -5  -7   6    7.79    0.53 
  -5   7   5    3.24    0.41 
  -5  -7   5    3.81    0.40 
  -5  -7   5    2.69    0.47 
  -5   7   4   62.04    1.46 
   5  -7  -4   62.35    1.44 
  -5  -7   4   62.03    1.56 
  -5  -7   4   63.71    1.37 
  -5   7   3    0.04    0.24 
  -5  -7   3    0.85    0.35 
  -5  -7   3    0.45    0.21 
   5  -7  -3   -0.03    0.26 
   5  -7  -3    0.72    0.12 
  -5   7   2   12.75    0.53 
   5  -7  -2   13.75    0.64 
  -5  -7   2   13.59    0.70 
   5  -7  -2   12.55    0.36 
  -5  -7   2   13.41    0.47 
  -5   7   1    9.61    0.45 
  -5  -7   1    9.31    0.68 
   5  -7  -1    9.16    0.36 
  -5  -7   1    9.10    0.36 
   5  -7  -1    8.69    0.50 
  -5   7   0  103.17    1.90 
   5  -7   0  100.38    1.97 
  -5  -7   0   99.63    1.72 
  -5  -7   0   99.62    2.08 
   5  -7   0  100.74    1.81 
  -5   7  -1    0.74    0.16 
   5   7   1    0.96    0.25 
   5  -7   1    0.86    0.26 
   5  -7   1    1.06    0.22 
  -5  -7  -1    0.98    0.31 
   5   7   2    0.87    0.27 
  -5   7  -2    0.87    0.12 
  -5  -7  -2    0.40    0.29 
   5  -7   2    0.91    0.28 
   5  -7   2    1.06    0.23 
   5   7   3    9.37    0.56 
   5  -7   3    9.23    0.48 
  -5  -7  -3    9.30    0.65 
   5  -7   3    9.58    0.55 
   5   7   4   35.16    0.97 
   5  -7   4   32.22    0.95 
  -5  -7  -4   35.23    1.03 
   5  -7   4   34.38    0.94 
   5   7   5    1.13    0.33 
   5  -7   5    0.89    0.33 
  -5  -7  -5    0.76    0.39 
   5  -7   5    1.05    0.33 
   5   7   6    0.62    0.29 
   5  -7   6    0.93    0.37 
  -5  -7  -6    0.64    0.35 
   5  -7   6    0.70    0.32 
   5   7   7    0.75    0.34 
   5  -7   7    1.37    0.34 
  -5  -7  -7    1.19    0.38 
   5  -7   7    1.57    0.41 
   5   7   8    2.71    0.44 
  -5  -7  -8    1.76    0.43 
   5  -7   8    1.72    0.40 
   5  -7   8    1.42    0.44 
   5   7   9    0.31    0.35 
   5  -7   9    0.34    0.34 
  -5  -7  -9    0.78    0.42 
   5  -7   9    0.50    0.43 
   5   7  10    0.52    0.38 
   5  -7  10    0.94    0.48 
  -5  -7 -10    0.82    0.41 
   5  -7  10    0.83    0.40 
   5   7  11    0.35    0.42 
   5  -7  11   -0.05    0.48 
   5  -7  11    0.06    0.38 
  -5  -7 -11    0.49    0.46 
  -5   8  12    0.39    0.47 
  -5  -8  12   -0.10    0.44 
  -5  -8  12    0.25    0.48 
  -5   8  11    0.30    0.40 
  -5  -8  11    0.11    0.43 
  -5  -8  11    0.21    0.41 
  -5   8  10    1.10    0.43 
  -5  -8  10    0.96    0.45 
  -5  -8  10    0.10    0.43 
  -5   8   9    1.03    0.39 
  -5  -8   9    0.22    0.35 
  -5  -8   9    0.04    0.37 
  -5   8   8    1.38    0.39 
  -5  -8   8    2.09    0.46 
  -5  -8   8    1.72    0.39 
  -5   8   7    0.26    0.34 
  -5  -8   7    0.68    0.32 
  -5  -8   7   -0.26    0.33 
  -5   8   6   12.57    0.72 
  -5  -8   6   12.16    0.65 
  -5  -8   6   11.38    0.72 
  -5   8   5   14.66    0.67 
  -5  -8   5   13.65    0.83 
   5  -8  -5   14.26    0.74 
  -5  -8   5   12.74    0.62 
  -5   8   4    2.33    0.34 
  -5  -8   4    1.48    0.44 
   5  -8  -4    1.77    0.37 
  -5  -8   4    1.23    0.29 
  -5   8   3    1.75    0.29 
   5  -8  -3    1.45    0.33 
  -5  -8   3    1.90    0.27 
  -5  -8   3    2.20    0.46 
  -5   8   2   67.95    1.49 
   5  -8  -2   68.72    1.52 
  -5  -8   2   69.59    1.37 
  -5  -8   2   73.08    1.70 
   5  -8  -2   68.80    1.21 
  -5   8   1   85.86    1.68 
  -5  -8   1   84.01    1.53 
   5  -8  -1   83.76    1.74 
   5  -8  -1   83.59    1.49 
  -5  -8   1   80.00    1.85 
  -5   8   0    5.79    0.34 
   5  -8   0    6.00    0.33 
   5  -8   0    5.12    0.41 
  -5  -8   0    5.49    0.26 
  -5  -8   0    5.66    0.50 
  -5   8  -1   10.22    0.37 
   5   8   1    9.05    0.50 
  -5  -8  -1   10.42    0.70 
   5  -8   1   10.78    0.44 
   5  -8   1   10.81    0.53 
  -5   8  -2   27.48    0.57 
   5   8   2   27.29    0.82 
  -5  -8  -2   28.17    0.96 
   5  -8   2   27.46    0.76 
   5  -8   2   28.27    0.83 
   5   8   3   -0.06    0.24 
  -5  -8  -3   -0.03    0.35 
   5  -8   3    0.03    0.25 
   5  -8   3   -0.08    0.29 
   5   8   4    8.75    0.58 
   5  -8   4    9.57    0.56 
  -5  -8  -4    8.74    0.61 
   5  -8   4    9.08    0.54 
   5   8   5   16.80    0.73 
   5  -8   5   17.12    0.73 
   5  -8   5   17.41    0.73 
  -5  -8  -5   16.86    0.84 
   5   8   6   -0.02    0.30 
   5  -8   6   -0.17    0.29 
  -5  -8  -6    0.01    0.38 
   5  -8   6   -0.19    0.28 
   5   8   7   -0.06    0.30 
   5  -8   7    0.40    0.37 
   5  -8   7    0.55    0.33 
  -5  -8  -7    0.16    0.37 
   5   8   8    1.70    0.42 
   5  -8   8    1.57    0.40 
   5  -8   8    1.21    0.40 
  -5  -8  -8    1.33    0.42 
   5   8   9    0.59    0.35 
   5  -8   9    0.12    0.36 
   5  -8   9    0.33    0.43 
  -5  -8  -9    1.23    0.43 
   5   8  10    0.16    0.39 
   5  -8  10    0.09    0.38 
  -5  -8 -10    1.01    0.44 
   5  -8  10    0.04    0.45 
   5   8  11    0.17    0.41 
   5  -8  11    0.19    0.51 
   5  -8  11   -0.29    0.38 
  -5  -8 -11   -0.62    0.44 
  -5   9  12   -0.39    0.43 
  -5  -9  12   -0.15    0.47 
  -5  -9  12   -0.34    0.42 
  -5   9  11    0.08    0.44 
  -5  -9  11    0.26    0.43 
  -5  -9  11   -0.15    0.44 
  -5   9  10    0.31    0.42 
  -5  -9  10    0.04    0.40 
  -5  -9  10    0.37    0.41 
  -5   9   9    0.63    0.39 
  -5  -9   9    0.44    0.37 
  -5  -9   9   -0.58    0.36 
  -5   9   8    3.73    0.53 
  -5  -9   8    2.69    0.49 
  -5  -9   8    3.51    0.49 
  -5   9   7   16.48    0.83 
  -5  -9   7   16.11    0.77 
  -5  -9   7   17.03    0.82 
  -5   9   6    0.44    0.31 
  -5  -9   6    0.38    0.32 
   5  -9  -6   -0.25    0.32 
  -5  -9   6    0.67    0.41 
  -5   9   5    2.50    0.39 
  -5  -9   5    2.72    0.50 
  -5  -9   5    3.33    0.38 
   5  -9  -5    1.97    0.41 
  -5   9   4    0.30    0.28 
  -5  -9   4   -0.19    0.37 
   5  -9  -4   -0.54    0.29 
  -5  -9   4    0.35    0.26 
  -5   9   3   92.39    1.95 
   5  -9  -3   93.08    1.97 
  -5  -9   3   94.48    1.82 
  -5  -9   3   95.00    2.14 
  -5   9   2    6.86    0.46 
  -5  -9   2    6.52    0.38 
   5  -9  -2    6.44    0.49 
  -5  -9   2    6.56    0.57 
   5  -9  -2    6.81    0.26 
  -5   9   1   29.99    0.81 
   5  -9  -1   30.53    0.67 
  -5  -9   1   29.67    1.06 
  -5  -9   1   30.48    0.71 
  -5   9   0    7.25    0.37 
  -5  -9   0    7.04    0.29 
   5  -9   0    5.47    0.44 
  -5  -9   0    6.39    0.52 
   5  -9   0    7.21    0.36 
   5   9   1   11.12    0.58 
  -5   9  -1   10.10    0.38 
  -5  -9  -1   11.77    0.74 
   5  -9   1   11.01    0.56 
   5  -9   1   10.33    0.45 
  -5  -9  -1    9.83    0.27 
   5   9   2   19.63    0.71 
   5  -9   2   20.03    0.73 
  -5  -9  -2   21.59    0.89 
   5  -9   2   20.76    0.48 
   5  -9   2   20.48    0.65 
   5   9   3   43.12    1.13 
   5  -9   3   42.70    1.07 
   5  -9   3   43.36    1.15 
  -5  -9  -3   41.52    1.21 
   5   9   4   12.81    0.66 
  -5  -9  -4   12.70    0.80 
   5  -9   4   13.11    0.65 
   5  -9   4   12.43    0.62 
   5   9   5   10.80    0.64 
   5  -9   5   10.30    0.62 
   5  -9   5    9.57    0.56 
  -5  -9  -5   10.86    0.77 
   5   9   6    0.81    0.33 
  -5  -9  -6   -0.08    0.34 
   5  -9   6    0.66    0.36 
   5  -9   6    0.58    0.34 
   5   9   7    7.46    0.57 
   5  -9   7    6.85    0.58 
  -5  -9  -7    7.13    0.60 
   5  -9   7    7.85    0.63 
   5   9   8    0.79    0.37 
   5  -9   8    0.50    0.36 
  -5  -9  -8   -0.05    0.39 
   5  -9   8    0.01    0.40 
   5   9   9    0.67    0.40 
   5  -9   9    0.01    0.42 
   5  -9   9    0.21    0.37 
  -5  -9  -9    0.73    0.43 
   5   9  10    0.00    0.38 
  -5  -9 -10   -0.27    0.41 
   5  -9  10    0.02    0.46 
   5  -9  10   -0.38    0.36 
   5   9  11    0.69    0.41 
  -5  -9 -11    0.77    0.48 
   5  -9  11    0.22    0.42 
   5  -9  11    1.17    0.57 
  -5  10  11    0.20    0.44 
  -5 -10  11    0.78    0.46 
  -5 -10  11    0.20    0.46 
  -5  10  10    0.10    0.42 
  -5 -10  10   -0.01    0.39 
  -5 -10  10   -0.19    0.38 
  -5  10   9    1.86    0.47 
  -5 -10   9    1.04    0.44 
  -5 -10   9    0.79    0.40 
  -5  10   8    4.24    0.56 
  -5 -10   8    3.57    0.54 
   5 -10  -8    5.15    0.59 
  -5 -10   8    4.60    0.54 
  -5  10   7   -0.02    0.34 
   5 -10  -7    0.73    0.39 
  -5 -10   7    0.21    0.39 
  -5 -10   7    0.50    0.35 
  -5  10   6    6.57    0.57 
  -5 -10   6    5.59    0.57 
  -5 -10   6    6.79    0.54 
   5 -10  -6    5.31    0.56 
  -5  10   5    4.11    0.45 
  -5 -10   5    4.59    0.44 
  -5 -10   5    5.47    0.59 
   5 -10  -5    3.49    0.50 
  -5  10   4    3.26    0.42 
  -5 -10   4    3.72    0.38 
  -5 -10   4    4.72    0.58 
   5 -10  -4    4.29    0.50 
  -5  10   3    5.96    0.46 
   5 -10  -3    6.64    0.55 
  -5 -10   3    6.62    0.44 
  -5 -10   3    6.77    0.61 
  -5  10   2   29.20    0.86 
  -5 -10   2   30.07    0.77 
  -5 -10   2   30.58    1.06 
   5 -10  -2   30.36    0.97 
  -5  10   1    0.28    0.22 
   5 -10  -1    0.37    0.29 
  -5 -10   1    0.79    0.39 
  -5 -10   1    0.82    0.20 
   5 -10  -1    0.51    0.17 
  -5  10   0    3.01    0.27 
   5 -10   0    2.02    0.35 
   5 -10   0    2.76    0.26 
  -5 -10   0    2.21    0.42 
  -5 -10   0    2.93    0.23 
  -5  10  -1    1.20    0.20 
   5  10   1    0.57    0.30 
   5 -10   1    1.35    0.33 
   5 -10   1    0.93    0.24 
  -5 -10  -1    1.50    0.14 
  -5 -10  -1    1.51    0.44 
   5  10   2   55.58    1.34 
   5 -10   2   56.36    1.38 
  -5 -10  -2   56.74    1.45 
   5 -10   2   55.48    1.24 
   5 -10   2   55.83    1.06 
   5  10   3   -0.08    0.29 
   5 -10   3    0.04    0.27 
  -5 -10  -3   -0.50    0.39 
   5 -10   3    0.33    0.34 
   5  10   4    3.24    0.42 
   5 -10   4    3.78    0.42 
  -5 -10  -4    3.50    0.49 
   5 -10   4    3.76    0.47 
   5  10   5    0.80    0.32 
   5 -10   5    0.79    0.33 
   5 -10   5    0.12    0.33 
  -5 -10  -5   -0.03    0.41 
   5  10   6    1.33    0.36 
  -5 -10  -6    1.16    0.40 
   5 -10   6    1.96    0.41 
   5 -10   6    1.56    0.39 
   5  10   7    1.74    0.39 
  -5 -10  -7    2.75    0.49 
   5 -10   7    2.08    0.44 
   5 -10   7    2.48    0.46 
   5  10   8    5.48    0.55 
   5 -10   8    5.35    0.60 
   5 -10   8    5.82    0.59 
  -5 -10  -8    6.31    0.62 
   5  10   9    0.54    0.40 
   5 -10   9    0.52    0.39 
   5 -10   9    0.43    0.43 
  -5 -10  -9    0.43    0.42 
   5  10  10    1.11    0.41 
   5 -10  10    2.00    0.49 
   5 -10  10    0.66    0.48 
  -5 -10 -10    1.90    0.53 
   5  10  11    0.48    0.42 
   5 -10  11    1.01    0.48 
  -5 -10 -11    0.86    0.49 
  -5  11  11    0.55    0.47 
  -5 -11  11   -0.11    0.42 
  -5 -11  11    0.24    0.45 
   5 -11 -11    0.52    0.46 
  -5  11  10    1.39    0.45 
  -5 -11  10    1.30    0.50 
  -5 -11  10    1.59    0.51 
   5 -11 -10    1.29    0.51 
  -5  11   9   -0.16    0.39 
  -5 -11   9   -0.01    0.39 
  -5 -11   9   -0.71    0.39 
   5 -11  -9    0.20    0.42 
  -5  11   8    1.77    0.45 
   5 -11  -8    2.60    0.50 
  -5 -11   8    2.79    0.49 
  -5 -11   8    2.67    0.51 
  -5  11   7    3.31    0.46 
  -5 -11   7    2.85    0.51 
   5 -11  -7    3.67    0.51 
  -5 -11   7    2.67    0.45 
  -5  11   6   12.70    0.73 
   5 -11  -6   10.80    0.73 
  -5 -11   6   12.19    0.66 
  -5 -11   6   11.31    0.84 
  -5  11   5    3.07    0.42 
  -5 -11   5    3.62    0.42 
   5 -11  -5    3.23    0.47 
  -5 -11   5    2.71    0.52 
  -5  11   4   30.26    0.98 
  -5 -11   4   30.22    0.88 
  -5 -11   4   29.85    1.10 
   5 -11  -4   29.08    1.04 
  -5  11   3    6.62    0.49 
  -5 -11   3    7.03    0.64 
   5 -11  -3    6.58    0.57 
  -5 -11   3    5.99    0.42 
  -5  11   2    4.98    0.41 
  -5 -11   2    5.95    0.38 
   5 -11  -2    4.62    0.48 
  -5 -11   2    5.17    0.59 
  -5  11   1    0.58    0.23 
  -5 -11   1    0.69    0.41 
   5 -11  -1    1.03    0.37 
  -5 -11   1    1.03    0.22 
  -5  11   0   42.36    0.99 
   5 -11   0   41.67    0.92 
  -5 -11   0   42.93    0.87 
  -5 -11   0   42.04    1.24 
   5  11   1    0.29    0.31 
   5 -11   1    0.17    0.20 
   5 -11   1    0.41    0.24 
  -5 -11  -1    0.62    0.15 
  -5 -11  -1    1.21    0.44 
   5 -11   1    0.39    0.34 
   5  11   2    7.11    0.52 
  -5 -11  -2    6.22    0.60 
   5 -11   2    6.61    0.33 
   5 -11   2    6.95    0.46 
   5 -11   2    7.04    0.55 
   5  11   3    0.33    0.31 
   5 -11   3    0.52    0.31 
  -5 -11  -3    0.34    0.40 
   5 -11   3    0.63    0.37 
   5  11   4    2.65    0.40 
   5 -11   4    2.86    0.42 
  -5 -11  -4    3.53    0.54 
   5 -11   4    3.68    0.42 
   5  11   5    7.11    0.54 
   5 -11   5    4.65    0.51 
  -5 -11  -5    6.38    0.62 
   5 -11   5    6.02    0.52 
   5  11   6    4.76    0.49 
   5 -11   6    5.45    0.52 
  -5 -11  -6    4.80    0.55 
   5 -11   6    3.90    0.49 
   5  11   7    0.29    0.36 
  -5 -11  -7    0.87    0.47 
   5 -11   7    1.25    0.43 
   5 -11   7    0.29    0.38 
   5  11   8    0.89    0.39 
  -5 -11  -8    0.93    0.43 
   5 -11   8    1.23    0.39 
   5 -11   8    0.84    0.43 
   5  11   9    0.33    0.36 
   5 -11   9   -0.35    0.44 
  -5 -11  -9    0.90    0.46 
   5 -11   9    0.07    0.39 
   5  11  10    0.27    0.39 
   5 -11  10    0.22    0.42 
  -5 -11 -10    0.35    0.47 
  -5  12  11    0.33    0.49 
  -5 -12  11    0.42    0.50 
   5 -12 -11    0.46    0.48 
  -5  12  10    0.53    0.46 
   5 -12 -10    0.00    0.44 
  -5 -12  10    0.45    0.46 
  -5 -12  10    0.40    0.43 
  -5  12   9    1.00    0.42 
  -5 -12   9    0.63    0.40 
   5 -12  -9    0.49    0.43 
  -5 -12   9    0.25    0.42 
  -5  12   8    0.21    0.36 
  -5 -12   8    0.40    0.43 
   5 -12  -8   -0.36    0.40 
  -5 -12   8   -0.01    0.34 
  -5  12   7    1.01    0.41 
  -5 -12   7    1.49    0.40 
   5 -12  -7    1.06    0.44 
  -5 -12   7    0.69    0.44 
  -5  12   6    2.70    0.46 
  -5 -12   6    3.35    0.55 
  -5 -12   6    3.59    0.46 
   5 -12  -6    3.23    0.50 
  -5  12   5   14.97    0.75 
  -5 -12   5   13.41    0.65 
   5 -12  -5   14.66    0.80 
  -5 -12   5   12.54    0.85 
  -5  12   4    2.41    0.39 
  -5 -12   4    2.24    0.36 
   5 -12  -4    3.34    0.50 
  -5 -12   4    2.22    0.53 
  -5  12   3    4.09    0.43 
   5 -12  -3    4.17    0.51 
  -5 -12   3    4.95    0.40 
  -5 -12   3    4.98    0.61 
  -5  12   2    2.86    0.37 
   5 -12  -2    2.66    0.43 
  -5 -12   2    2.70    0.31 
  -5 -12   2    2.90    0.54 
  -5  12   1   50.43    1.20 
  -5 -12   1   49.14    1.07 
  -5 -12   1   52.35    1.48 
   5 -12  -1   50.02    1.31 
  -5  12   0    1.24    0.25 
  -5 -12   0    0.91    0.42 
  -5 -12   0    1.82    0.22 
   5 -12   0    1.72    0.42 
   5 -12   0    1.92    0.29 
   5  12   1   42.84    1.16 
  -5 -12  -1   42.64    1.30 
   5 -12   1   43.76    0.98 
   5 -12   1   43.03    1.02 
   5 -12   1   43.85    1.23 
   5  12   2   10.92    0.63 
   5 -12   2   11.40    0.66 
  -5 -12  -2   10.99    0.75 
   5 -12   2   10.52    0.53 
   5  12   3    1.08    0.34 
   5 -12   3    0.80    0.31 
  -5 -12  -3    0.62    0.46 
   5 -12   3    0.29    0.33 
   5  12   4    7.98    0.58 
   5 -12   4    9.89    0.66 
  -5 -12  -4    8.93    0.70 
   5 -12   4    9.97    0.58 
   5  12   5    0.34    0.31 
  -5 -12  -5    0.97    0.45 
   5 -12   5    0.51    0.35 
   5 -12   5    0.31    0.35 
   5  12   6    1.61    0.39 
   5 -12   6    1.21    0.42 
  -5 -12  -6    1.70    0.45 
   5 -12   6    1.47    0.42 
   5  12   7   -0.03    0.35 
   5 -12   7   -0.20    0.38 
  -5 -12  -7    0.66    0.45 
   5 -12   7    0.05    0.37 
   5  12   8    0.23    0.37 
   5 -12   8   -0.58    0.36 
  -5 -12  -8    0.25    0.46 
   5 -12   8    0.39    0.46 
   5  12   9    0.15    0.38 
   5 -12   9    0.10    0.40 
  -5 -12  -9    0.75    0.48 
  -5 -12 -10    0.43    0.49 
   5 -12  10    0.12    0.44 
  -5  13  10    0.24    0.41 
   5 -13 -10    0.30    0.46 
  -5 -13  10   -0.61    0.41 
  -5 -13  10   -0.41    0.43 
  -5  13   9    0.25    0.43 
  -5 -13   9   -0.31    0.40 
  -5 -13   9   -0.11    0.41 
   5 -13  -9   -0.51    0.40 
  -5  13   8    1.02    0.42 
   5 -13  -8    0.82    0.47 
  -5 -13   8    1.09    0.44 
  -5 -13   8    0.89    0.47 
  -5  13   7   10.79    0.77 
   5 -13  -7   10.31    0.76 
  -5 -13   7    9.51    0.77 
  -5 -13   7   11.02    0.71 
  -5  13   6    0.97    0.40 
  -5 -13   6    1.13    0.37 
  -5 -13   6    1.13    0.47 
   5 -13  -6    1.06    0.44 
  -5  13   5    3.01    0.46 
  -5 -13   5    3.98    0.44 
  -5 -13   5    4.51    0.60 
   5 -13  -5    3.94    0.52 
  -5  13   4    0.83    0.35 
  -5 -13   4    0.38    0.47 
   5 -13  -4    1.17    0.43 
  -5 -13   4    0.60    0.31 
  -5  13   3   10.81    0.62 
   5 -13  -3   11.47    0.76 
  -5 -13   3   12.33    0.88 
  -5 -13   3   11.05    0.55 
  -5  13   2    3.08    0.38 
  -5 -13   2    2.65    0.33 
   5 -13  -2    2.64    0.45 
  -5 -13   2    3.10    0.56 
  -5  13   1   29.16    0.88 
   5 -13  -1   31.87    1.06 
  -5 -13   1   31.11    1.18 
  -5 -13   1   29.35    0.77 
   5 -13   0   10.12    0.51 
  -5 -13   0    9.03    0.39 
  -5 -13   0    9.39    0.69 
   5 -13   0    8.40    0.63 
   5  13   1   24.99    0.88 
   5 -13   1   24.13    0.71 
   5 -13   1   25.12    0.95 
   5  13   2    0.79    0.34 
   5 -13   2    0.45    0.35 
  -5 -13  -2    0.44    0.42 
   5  13   3    0.90    0.34 
   5 -13   3    0.97    0.32 
  -5 -13  -3    0.42    0.43 
   5 -13   3    1.40    0.40 
   5  13   4   -0.25    0.29 
   5 -13   4    0.48    0.37 
   5 -13   4   -0.02    0.31 
  -5 -13  -4   -0.23    0.42 
   5  13   5    0.13    0.31 
   5 -13   5   -0.15    0.34 
   5 -13   5    0.55    0.35 
  -5 -13  -5    0.03    0.43 
   5  13   6    0.10    0.33 
  -5 -13  -6    0.04    0.45 
   5 -13   6    0.28    0.34 
   5 -13   6   -0.20    0.38 
   5  13   7    3.20    0.48 
   5 -13   7    3.00    0.53 
  -5 -13  -7    3.58    0.55 
   5  13   8    0.48    0.37 
   5 -13   8    0.39    0.39 
  -5 -13  -8    0.51    0.48 
   5  13   9    0.24    0.39 
  -5 -13  -9   -0.55    0.45 
   5 -13   9    0.19    0.43 
  -5 -13 -10    0.56    0.53 
   5 -13  10    0.40    0.46 
  -5  14  10    0.04    0.45 
   5 -14 -10    0.09    0.46 
  -5 -14  10    0.50    0.47 
  -5  14   9    0.13    0.41 
  -5 -14   9   -0.07    0.42 
  -5 -14   9   -0.10    0.37 
   5 -14  -9    0.16    0.43 
  -5  14   8    2.67    0.50 
  -5 -14   8    2.14    0.48 
   5 -14  -8    2.15    0.52 
  -5 -14   8    1.68    0.50 
  -5  14   7    0.98    0.41 
  -5 -14   7    0.21    0.39 
  -5 -14   7    0.28    0.45 
   5 -14  -7    0.87    0.45 
  -5  14   6   13.51    0.75 
  -5 -14   6   11.89    0.84 
  -5 -14   6   11.78    0.69 
   5 -14  -6   12.12    0.79 
  -5  14   5    0.78    0.36 
  -5 -14   5    0.29    0.31 
   5 -14  -5   -0.19    0.34 
  -5 -14   5   -0.28    0.42 
  -5  14   4    0.41    0.33 
  -5 -14   4    0.12    0.29 
   5 -14  -4    0.93    0.39 
  -5 -14   4    0.03    0.40 
  -5  14   3    1.15    0.34 
  -5 -14   3    1.21    0.48 
   5 -14  -3    0.83    0.39 
  -5 -14   3    0.95    0.30 
  -5  14   2   15.62    0.67 
   5 -14  -2   13.87    0.74 
  -5 -14   2   15.02    0.94 
   5 -14  -2   16.31    0.69 
  -5 -14   2   14.51    0.58 
  -5 -14   1    3.12    0.31 
   5 -14  -1    2.83    0.36 
  -5 -14   1    3.08    0.53 
   5 -14  -1    3.19    0.50 
   5 -14   0    3.00    0.35 
  -5 -14   0    3.50    0.29 
   5 -14   0    2.62    0.44 
  -5 -14   0    3.05    0.53 
   5  14   1    0.31    0.32 
   5 -14   1    1.04    0.40 
  -5 -14  -1    0.12    0.43 
   5 -14   1    0.44    0.24 
   5  14   2   -0.14    0.30 
   5 -14   2   -0.11    0.31 
  -5 -14  -2    0.46    0.46 
   5  14   3    7.55    0.56 
  -5 -14  -3    7.45    0.66 
   5 -14   3    7.18    0.62 
   5  14   4    0.85    0.33 
  -5 -14  -4    1.21    0.48 
   5 -14   4    1.02    0.40 
   5  14   5    2.41    0.43 
   5 -14   5    2.18    0.47 
  -5 -14  -5    2.95    0.53 
   5  14   6    2.93    0.44 
   5 -14   6    2.82    0.48 
  -5 -14  -6    2.05    0.52 
   5  14   7   -0.03    0.35 
   5 -14   7    0.82    0.44 
  -5 -14  -7    0.04    0.47 
   5  14   8    0.62    0.39 
  -5 -14  -8    1.62    0.54 
   5 -14   8    0.29    0.43 
  -5 -14  -9   -0.16    0.50 
   5 -14   9   -0.30    0.42 
  -5  15  10    0.56    0.48 
  -5 -15  10    0.86    0.50 
   5 -15 -10    0.17    0.48 
  -5  15   9   -0.46    0.36 
  -5 -15   9   -0.53    0.42 
   5 -15  -9   -0.23    0.47 
  -5 -15   9   -0.42    0.41 
  -5  15   8    0.03    0.41 
  -5 -15   8   -0.19    0.39 
  -5 -15   8   -0.15    0.44 
   5 -15  -8    0.78    0.46 
  -5  15   7    2.84    0.53 
   5 -15  -7    3.29    0.56 
  -5 -15   7    2.36    0.48 
  -5 -15   7    3.13    0.59 
  -5  15   6    0.29    0.40 
   5 -15  -6   -0.04    0.38 
  -5 -15   6   -0.19    0.45 
  -5 -15   6   -0.36    0.34 
  -5  15   5    5.17    0.54 
  -5 -15   5    4.08    0.62 
  -5 -15   5    5.83    0.53 
   5 -15  -5    5.25    0.60 
  -5  15   4    5.29    0.52 
  -5 -15   4    5.10    0.48 
   5 -15  -4    5.35    0.58 
  -5 -15   4    5.94    0.68 
  -5  15   3    3.40    0.44 
  -5 -15   3    3.28    0.39 
  -5 -15   3    3.49    0.58 
   5 -15  -3    3.34    0.43 
   5 -15  -3    3.52    0.49 
  -5 -15   2    0.04    0.26 
  -5 -15   2   -0.36    0.45 
   5 -15  -2    0.57    0.41 
   5 -15  -2    0.15    0.31 
  -5 -15   1    3.92    0.59 
   5 -15  -1    4.95    0.44 
  -5 -15   1    4.83    0.36 
   5 -15  -1    4.58    0.55 
  -5 -15   0    7.48    0.67 
   5 -15   0    8.95    0.54 
   5 -15   0    9.08    0.67 
  -5 -15  -1    0.17    0.46 
   5 -15   1    0.46    0.39 
   5  15   2   13.55    0.73 
   5 -15   2   14.70    0.81 
  -5 -15  -2   14.59    0.85 
   5  15   3   -0.26    0.29 
  -5 -15  -3   -0.37    0.39 
   5 -15   3   -0.37    0.36 
   5  15   4    1.48    0.38 
  -5 -15  -4    1.31    0.51 
   5 -15   4    1.43    0.44 
   5  15   5    0.34    0.34 
  -5 -15  -5    0.27    0.49 
   5 -15   5    0.15    0.36 
   5  15   6    1.14    0.37 
  -5 -15  -6    1.84    0.55 
   5 -15   6    1.24    0.45 
   5  15   7    0.85    0.38 
  -5 -15  -7    1.16    0.53 
   5 -15   7    0.60    0.45 
  -5 -15  -8   -0.17    0.46 
   5 -15   8    0.26    0.41 
  -5 -15  -9   -0.05    0.53 
   5 -15   9   -0.44    0.44 
  -5  16   9    0.10    0.45 
   5 -16  -9   -0.25    0.45 
   5 -16  -9    0.15    0.47 
  -5 -16   9    0.50    0.46 
  -5  16   8    0.86    0.47 
  -5 -16   8    0.01    0.41 
  -5 -16   8   -0.49    0.42 
   5 -16  -8   -0.41    0.44 
  -5  16   7    0.24    0.43 
  -5 -16   7    0.01    0.38 
  -5 -16   7    0.12    0.47 
   5 -16  -7    0.35    0.45 
  -5  16   6    1.14    0.41 
   5 -16  -6    2.10    0.51 
   5 -16  -6    0.92    0.39 
  -5 -16   6    1.21    0.41 
  -5 -16   6    2.12    0.54 
  -5  16   5    4.76    0.56 
  -5 -16   5    3.58    0.46 
   5 -16  -5    3.51    0.55 
   5 -16  -5    4.49    0.53 
  -5 -16   5    3.15    0.60 
  -5  16   4    1.07    0.39 
  -5 -16   4    1.11    0.33 
   5 -16  -4    0.77    0.38 
  -5 -16   4    0.31    0.49 
   5 -16  -4    0.85    0.44 
   5 -16  -3    4.93    0.58 
   5 -16  -3    6.03    0.54 
  -5 -16   3    5.67    0.68 
  -5 -16   3    6.55    0.49 
  -5 -16   2    0.31    0.48 
   5 -16  -2   -0.20    0.35 
   5 -16  -2   -0.28    0.29 
  -5 -16   2   -0.03    0.26 
   5 -16  -1    4.02    0.54 
  -5 -16   1    4.41    0.37 
   5 -16  -1    4.19    0.43 
  -5 -16   1    3.73    0.59 
   5 -16   0    1.06    0.31 
   5 -16   0    0.07    0.39 
  -5 -16   0    0.57    0.44 
   5 -16   1   18.05    0.85 
   5  16   2    0.79    0.36 
   5 -16   2    0.43    0.40 
  -5 -16  -2    0.78    0.45 
   5  16   3   -0.34    0.32 
  -5 -16  -3    0.38    0.45 
   5 -16   3   -0.14    0.38 
   5  16   4    0.35    0.36 
   5 -16   4    0.34    0.40 
  -5 -16  -4   -0.54    0.43 
   5  16   5    4.83    0.53 
   5 -16   5    4.43    0.58 
  -5 -16  -5    4.53    0.62 
   5  16   6    0.14    0.35 
   5 -16   6   -0.68    0.38 
  -5 -16  -6    0.47    0.47 
   5 -16   7   -0.35    0.42 
  -5 -16  -7   -0.08    0.46 
   5 -16   8    0.38    0.47 
  -5 -16  -8    0.52    0.55 
  -5  17   9   -0.15    0.45 
   5 -17  -9   -0.37    0.49 
   5 -17  -9   -0.15    0.41 
  -5 -17   9   -0.24    0.43 
  -5  17   8    1.64    0.53 
  -5 -17   8    0.94    0.55 
   5 -17  -8    1.47    0.53 
   5 -17  -8    1.87    0.52 
  -5 -17   8    2.42    0.52 
  -5  17   7    2.25    0.52 
  -5 -17   7    1.94    0.47 
   5 -17  -7    1.73    0.52 
   5 -17  -7    1.35    0.49 
  -5 -17   7    1.68    0.55 
  -5  17   6    0.54    0.42 
  -5 -17   6   -1.51    0.41 
   5 -17  -6   -0.27    0.43 
   5 -17  -6   -0.17    0.38 
  -5 -17   6   -0.51    0.36 
   5 -17  -5    0.43    0.39 
  -5 -17   5    0.37    0.37 
   5 -17  -5    0.00    0.43 
  -5 -17   5   -0.38    0.47 
   5 -17  -4    7.08    0.60 
  -5 -17   4    5.86    0.71 
   5 -17  -4    7.01    0.66 
  -5 -17   4    7.12    0.56 
   5 -17  -3    4.63    0.58 
   5 -17  -3    4.77    0.51 
  -5 -17   3    4.02    0.64 
  -5 -17   3    4.52    0.45 
  -5 -17   2    0.43    0.28 
   5 -17  -2   -0.15    0.32 
  -5 -17   2   -0.15    0.44 
   5 -17  -2    0.07    0.42 
   5 -17  -1    2.94    0.40 
  -5 -17   1    2.88    0.58 
   5 -17  -1    2.68    0.51 
   5 -17   0   13.73    0.77 
  -5 -17   0   14.27    0.91 
   5  17   1    0.61    0.39 
   5 -17   1    1.31    0.42 
  -5 -17  -1    1.80    0.50 
   5  17   2    1.23    0.38 
  -5 -17  -2    0.54    0.46 
   5 -17   2   -0.13    0.36 
   5  17   3    0.75    0.38 
  -5 -17  -3    0.65    0.52 
   5 -17   3    1.35    0.43 
   5  17   4    2.33    0.43 
  -5 -17  -4    1.64    0.56 
   5 -17   4    2.23    0.47 
   5  17   5    1.08    0.40 
  -5 -17  -5    1.50    0.55 
   5 -17   5    0.99    0.45 
   5  17   6    1.05    0.41 
  -5 -17  -6    1.20    0.51 
   5 -17   6    0.53    0.45 
   5 -17   7    0.72    0.49 
  -5 -17  -7    0.53    0.55 
  -5 -17  -8   -0.45    0.53 
   5 -17   8   -0.38    0.44 
   5 -18  -8    2.92    0.61 
   5 -18  -8    2.25    0.53 
  -5 -18   8    1.95    0.53 
   5 -18  -7    1.51    0.53 
  -5 -18   7    0.37    0.54 
   5 -18  -7    1.70    0.50 
  -5 -18   7    1.05    0.44 
   5 -18  -6    2.13    0.55 
   5 -18  -6    2.15    0.50 
  -5 -18   6    1.19    0.44 
  -5 -18   6    0.36    0.52 
  -5 -18   5   -0.33    0.48 
  -5 -18   5    0.30    0.37 
   5 -18  -5    0.71    0.46 
   5 -18  -5    0.50    0.39 
   5 -18  -4    0.12    0.45 
  -5 -18   4   -0.01    0.50 
  -5 -18   4    0.04    0.34 
   5 -18  -4    0.35    0.37 
   5 -18  -3    0.47    0.37 
  -5 -18   3   -0.16    0.45 
   5 -18  -3    0.30    0.44 
  -5 -18   3   -0.18    0.30 
  -5 -18   2    8.40    0.75 
   5 -18  -2    8.74    0.61 
  -5 -18   2    7.88    0.51 
   5 -18  -2    9.73    0.75 
  -5 -18   1    0.72    0.52 
   5 -18  -1    0.70    0.34 
   5 -18  -1    0.25    0.43 
   5 -18   0    0.08    0.42 
  -5 -18   0   -0.08    0.47 
   5  18   1    0.32    0.40 
   5 -18   1    0.87    0.45 
  -5 -18  -1    0.16    0.45 
   5  18   2    1.16    0.43 
   5 -18   2    1.92    0.49 
  -5 -18  -2    1.67    0.55 
   5  18   3    0.24    0.36 
   5 -18   3   -0.36    0.36 
  -5 -18  -3    0.44    0.51 
   5  18   4    1.29    0.42 
   5 -18   4    0.36    0.45 
  -5 -18  -4    1.52    0.53 
   5  18   5    0.30    0.38 
   5 -18   5    0.40    0.41 
  -5 -18  -5    0.41    0.53 
   5 -18   6    2.89    0.58 
  -5 -18  -6    2.80    0.63 
  -5 -18  -7   -0.30    0.54 
   5 -18   7   -0.06    0.47 
   5 -19  -7    1.81    0.52 
  -5 -19   7    1.91    0.50 
  -5 -19   7    1.56    0.61 
   5 -19  -7    1.08    0.52 
  -5 -19   6    0.86    0.42 
  -5 -19   6    1.58    0.57 
   5 -19  -6    1.61    0.49 
   5 -19  -6    1.19    0.51 
   5 -19  -5    2.46    0.54 
  -5 -19   5    1.22    0.43 
   5 -19  -5    2.27    0.48 
  -5 -19   5    0.91    0.53 
  -5 -19   4    0.11    0.35 
  -5 -19   4    0.68    0.56 
   5 -19  -4    0.79    0.41 
   5 -19  -4    0.22    0.47 
  -5 -19   3    1.34    0.36 
   5 -19  -3    1.57    0.41 
   5 -19  -3    2.11    0.53 
  -5 -19   3    1.20    0.56 
   5 -19  -2   -0.12    0.43 
   5 -19  -2    0.66    0.35 
  -5 -19   2   -0.59    0.49 
  -5 -19   1    1.26    0.55 
   5 -19  -1    2.40    0.40 
   5 -19  -1    1.35    0.44 
  -5 -19   0    3.09    0.61 
   5 -19   0    3.50    0.56 
   5  19   1   -0.08    0.39 
   5 -19   1    0.05    0.42 
  -5 -19  -1   -0.62    0.44 
   5  19   2    0.72    0.39 
  -5 -19  -2    0.77    0.53 
   5 -19   2    0.18    0.45 
   5  19   3    5.49    0.57 
   5 -19   3    5.40    0.63 
  -5 -19  -3    4.33    0.67 
   5  19   4    0.25    0.38 
  -5 -19  -4    0.70    0.50 
   5 -19   4    0.10    0.41 
  -5 -19  -5    0.99    0.56 
   5 -19   5    0.54    0.48 
   5 -19   6    1.05    0.48 
  -5 -19  -6    2.73    0.66 
   5 -19   7    0.47    0.51 
  -5 -19  -7    1.68    0.64 
   5 -20  -7    0.61    0.43 
   5 -20  -7    0.89    0.57 
  -5 -20   7    0.36    0.46 
   5 -20  -6    0.40    0.45 
  -5 -20   6    0.76    0.46 
   5 -20  -6    0.28    0.49 
  -5 -20   6    0.16    0.57 
  -5 -20   5    0.48    0.53 
   5 -20  -5    1.33    0.51 
   5 -20  -5    1.18    0.45 
  -5 -20   5    0.24    0.40 
  -5 -20   4   -0.06    0.54 
   5 -20  -4    0.21    0.47 
  -5 -20   4    0.22    0.37 
   5 -20  -4    0.90    0.43 
   5 -20  -3    0.19    0.36 
  -5 -20   3   -0.50    0.49 
   5 -20  -3   -0.04    0.45 
   5 -20  -2    0.12    0.46 
  -5 -20   2    0.02    0.51 
   5 -20  -2    0.98    0.39 
   5 -20  -1    3.24    0.57 
  -5 -20   1    2.99    0.59 
  -5 -20   0    0.89    0.54 
   5 -20   0   -0.18    0.39 
   5  20   1    9.68    0.72 
  -5 -20  -1    7.90    0.79 
   5 -20   1    9.08    0.77 
   5  20   2   -0.09    0.38 
   5 -20   2   -0.02    0.44 
  -5 -20  -2    0.18    0.47 
   5  20   3    1.61    0.46 
  -5 -20  -3    1.09    0.52 
   5 -20   3    1.03    0.47 
   5 -20   4   -0.26    0.44 
  -5 -20  -4    0.36    0.55 
  -5 -20  -5    1.56    0.59 
   5 -20   5    1.56    0.54 
   5 -20   6   -0.33    0.47 
  -5 -20  -6    1.54    0.62 
  -5 -21   6    0.75    0.43 
  -5 -21   6    0.13    0.54 
   5 -21  -6    1.07    0.54 
   5 -21  -6    0.89    0.49 
   5 -21  -5   -0.25    0.48 
  -5 -21   5    0.09    0.38 
   5 -21  -5    0.50    0.43 
  -5 -21   5   -0.68    0.50 
   5 -21  -4    1.20    0.44 
   5 -21  -4    0.13    0.46 
  -5 -21   4    0.25    0.56 
  -5 -21   3   -0.42    0.53 
   5 -21  -3    1.03    0.51 
   5 -21  -3    0.89    0.40 
   5 -21  -2    0.73    0.47 
  -5 -21   2    0.76    0.56 
  -5 -21   1   -0.15    0.46 
   5 -21  -1   -0.20    0.46 
  -5 -21   0    7.99    0.82 
   5 -21   0    9.10    0.78 
   5  21   1    1.14    0.44 
  -5 -21  -1    0.92    0.55 
   5 -21   1    0.37    0.48 
   5  21   2   -0.23    0.37 
  -5 -21  -2    0.09    0.52 
   5 -21   2   -0.45    0.43 
   5  21   3   -0.08    0.40 
  -5 -21  -3    0.03    0.53 
   5 -21   3    0.18    0.47 
  -5 -21  -4    1.22    0.61 
   5 -21   4    0.62    0.52 
   5 -21   5    0.45    0.46 
  -5 -21  -5   -0.15    0.56 
   5 -22  -5    0.71    0.45 
   5 -22  -5    0.40    0.53 
   5 -22  -4    0.07    0.50 
   5 -22  -4    0.81    0.43 
  -5 -22   4    0.14    0.57 
   5 -22  -3    1.07    0.44 
   5 -22  -3   -0.49    0.47 
  -5 -22   3   -0.13    0.56 
  -5 -22   2   -0.08    0.56 
   5 -22  -2    1.47    0.54 
  -5 -22   1    0.98    0.58 
   5 -22  -1    1.18    0.52 
   5 -22   0    0.18    0.48 
  -5 -22   0    0.23    0.55 
   5  22   1    0.31    0.45 
   5 -22   1    0.20    0.50 
  -5 -22  -1    0.89    0.56 
   5  22   2    0.87    0.46 
  -5 -22  -2    0.79    0.58 
   5 -22   2    1.43    0.53 
  -5 -22  -3    0.04    0.57 
   5 -22   3   -0.77    0.46 
   5 -22   4    0.01    0.50 
  -5 -22  -4   -0.65    0.54 
   5 -23  -3    0.23    0.51 
  -5 -23   3    0.10    0.61 
   5 -23  -2    0.70    0.54 
  -5 -23   2   -0.09    0.57 
   5 -23  -1    1.26    0.54 
  -5 -23   1    0.32    0.59 
  -5 -23   0   -0.54    0.52 
   5 -23   0    0.21    0.50 
   5  23   1    0.49    0.45 
  -5 -23  -1   -0.17    0.54 
   5 -23   1    0.02    0.50 
   5 -23   2   -0.94    0.41 
  -5 -23  -2   -0.25    0.55 
  -6   0  12    0.25    0.45 
  -6   0  11   -0.51    0.40 
  -6   0  10    3.35    0.55 
  -6   0   9   -0.25    0.36 
  -6   0   8    0.31    0.32 
  -6   0   7   -0.17    0.33 
  -6   0   6   10.61    0.64 
  -6   0   5   -0.09    0.26 
  -6   0   4   63.17    1.51 
  -6   0   3    0.10    0.27 
  -6   0   2   86.97    1.84 
   6   0  -2   87.25    1.67 
   6   0  -1   -0.28    0.19 
   6   0  -1    0.09    0.18 
  -6   0   1    0.30    0.24 
  -6   0   0   62.53    1.38 
   6   0   0   62.03    1.23 
   6   0   0   60.45    1.30 
   6   0   1   -0.39    0.21 
   6   0   1   -0.10    0.18 
  -6   0  -1    0.30    0.26 
   6   0   2   22.88    0.73 
  -6   0  -2   22.55    0.74 
   6   0   2   21.67    0.60 
  -6   0  -3   -0.05    0.25 
   6   0   3   -0.05    0.23 
   6   0   3    0.01    0.18 
   6   0   4   98.43    1.76 
  -6   0  -4   94.25    1.87 
   6   0   4   93.78    1.94 
  -6   0  -5   -0.11    0.28 
   6   0   5    0.14    0.20 
   6   0   5    0.05    0.26 
   6   0   6    0.27    0.33 
  -6   0  -6    0.60    0.31 
   6   0   6    0.67    0.24 
  -6   0  -7    0.23    0.30 
   6   0   7   -0.01    0.25 
   6   0   7    0.08    0.34 
   6   0   8   13.11    0.75 
   6   0   8   13.33    0.59 
   6   0   9    0.00    0.36 
   6   0  10    0.48    0.43 
   6   0  11    0.06    0.44 
  -6   1  12   -0.25    0.43 
  -6  -1  12    0.10    0.46 
  -6   1  11    2.29    0.54 
  -6  -1  11    1.72    0.47 
  -6   1  10    0.74    0.44 
  -6  -1  10    0.83    0.42 
  -6   1   9    0.98    0.42 
  -6  -1   9    0.63    0.38 
  -6   1   8    1.03    0.36 
  -6  -1   8    0.83    0.39 
  -6   1   7    4.01    0.50 
  -6  -1   7    4.25    0.50 
  -6   1   6    0.32    0.33 
  -6  -1   6    0.44    0.31 
  -6   1   5    4.36    0.44 
  -6  -1   5    4.60    0.46 
  -6   1   4   13.98    0.65 
  -6  -1   4   14.02    0.71 
  -6   1   3   -0.06    0.23 
  -6  -1   3    0.04    0.26 
  -6   1   2   29.48    0.87 
   6  -1  -2   28.22    0.75 
  -6  -1   2   27.25    0.90 
   6   1  -1   72.91    1.47 
  -6   1   1   70.74    1.56 
   6  -1  -1   73.42    1.45 
   6  -1  -1   75.70    1.46 
  -6  -1   1   72.97    1.59 
   6   1   0   16.99    0.61 
   6   1   0   17.24    0.52 
  -6   1   0   17.44    0.63 
   6  -1   0   15.64    0.56 
   6  -1   0   17.05    0.59 
  -6  -1   0   16.44    0.69 
   6   1   1   18.48    0.62 
  -6   1  -1   17.42    0.66 
   6   1   1   17.45    0.51 
   6  -1   1   17.07    0.55 
  -6  -1  -1   16.70    0.68 
   6  -1   1   17.21    0.61 
   6   1   2  130.58    2.42 
  -6   1  -2  128.18    2.41 
   6   1   2  128.68    2.20 
  -6  -1  -2  128.75    2.45 
   6  -1   2  126.84    2.38 
   6  -1   2  127.15    2.26 
   6   1   3   27.88    0.85 
   6   1   3   26.64    0.64 
  -6   1  -3   27.04    0.79 
   6  -1   3   26.41    0.70 
   6  -1   3   26.61    0.80 
  -6  -1  -3   27.13    0.82 
   6   1   4    4.74    0.30 
   6   1   4    4.30    0.43 
  -6   1  -4    4.88    0.37 
   6  -1   4    4.77    0.45 
  -6  -1  -4    4.92    0.41 
   6  -1   4    4.80    0.34 
   6   1   5   24.03    0.64 
   6   1   5   24.85    0.84 
  -6   1  -5   22.51    0.76 
   6  -1   5   24.69    0.70 
   6  -1   5   24.66    0.86 
  -6  -1  -5   23.84    0.80 
   6   1   6    5.26    0.37 
   6   1   6    4.83    0.49 
  -6   1  -6    4.37    0.39 
  -6  -1  -6    5.59    0.44 
   6  -1   6    5.80    0.53 
   6  -1   6    5.16    0.38 
   6   1   7   22.72    0.68 
   6   1   7   21.68    0.91 
   6  -1   7   21.70    0.72 
   6  -1   7   22.53    0.86 
  -6  -1  -7   22.80    0.81 
   6   1   8   -0.56    0.33 
   6  -1   8   -0.40    0.34 
   6  -1   8   -0.50    0.24 
   6   1   9   -0.03    0.36 
   6  -1   9    0.15    0.38 
   6   1  10    1.52    0.46 
   6  -1  10    0.91    0.45 
   6   1  11    0.33    0.45 
   6  -1  11    0.52    0.42 
  -6   2  12   -0.05    0.44 
  -6  -2  12    0.56    0.47 
  -6   2  11   -0.06    0.44 
  -6  -2  11    0.30    0.44 
  -6   2  10    0.00    0.37 
  -6  -2  10    0.08    0.37 
  -6   2   9   -0.13    0.37 
  -6  -2   9    0.06    0.38 
  -6   2   8   -0.48    0.33 
  -6  -2   8    0.39    0.37 
  -6   2   7    9.47    0.65 
  -6  -2   7   10.01    0.70 
  -6   2   6   -0.08    0.29 
  -6  -2   6   -0.14    0.32 
  -6   2   5   -0.17    0.26 
  -6  -2   5    0.32    0.33 
  -6   2   4    1.27    0.30 
  -6  -2   4    1.12    0.32 
  -6   2   3  134.84    2.66 
  -6  -2   3  135.66    2.70 
   6  -2  -3  137.41    2.39 
  -6   2   2    2.19    0.30 
  -6  -2   2    0.80    0.30 
   6  -2  -2    1.51    0.22 
   6  -2  -2    1.92    0.28 
  -6   2   1    0.31    0.22 
   6   2  -1    0.43    0.23 
   6  -2  -1    0.34    0.22 
   6  -2  -1    0.16    0.18 
  -6  -2   1    0.34    0.29 
  -6   2   0    4.83    0.35 
   6   2   0    4.51    0.30 
   6   2   0    4.48    0.36 
   6  -2   0    4.76    0.35 
  -6  -2   0    4.34    0.42 
   6  -2   0    4.36    0.33 
   6   2   1  157.81    2.82 
   6   2   1  154.16    2.60 
  -6   2  -1  154.81    2.83 
   6  -2   1  152.41    2.76 
   6  -2   1  155.79    2.71 
  -6  -2  -1  154.45    2.92 
   6   2   2    0.83    0.17 
   6   2   2    0.69    0.25 
  -6   2  -2    0.40    0.24 
  -6  -2  -2    0.31    0.30 
   6  -2   2    0.74    0.23 
   6  -2   2    0.28    0.22 
  -6   2  -3   26.98    0.77 
   6   2   3   27.50    0.86 
   6   2   3   27.57    0.61 
   6  -2   3   28.39    0.76 
  -6  -2  -3   28.06    0.88 
   6  -2   3   28.80    0.82 
  -6   2  -4    2.70    0.31 
   6   2   4    2.47    0.37 
   6   2   4    2.87    0.24 
   6  -2   4    2.79    0.37 
   6  -2   4    3.27    0.31 
  -6  -2  -4    2.67    0.38 
   6   2   5   15.46    0.47 
  -6   2  -5   15.05    0.61 
   6   2   5   15.61    0.68 
   6  -2   5   15.94    0.71 
  -6  -2  -5   15.90    0.71 
   6  -2   5   15.24    0.57 
   6   2   6    0.22    0.20 
   6   2   6    0.15    0.29 
   6  -2   6   -0.28    0.30 
  -6  -2  -6   -0.33    0.32 
   6  -2   6    0.08    0.25 
   6   2   7    4.52    0.51 
  -6  -2  -7    6.24    0.48 
   6  -2   7    5.69    0.55 
   6  -2   7    6.14    0.46 
   6   2   8    2.67    0.45 
  -6  -2  -8    3.19    0.43 
   6  -2   8    3.12    0.39 
   6  -2   8    2.34    0.46 
   6   2   9    1.57    0.44 
   6  -2   9    2.46    0.49 
   6  -2   9    1.55    0.36 
   6   2  10    0.36    0.40 
   6  -2  10   -0.06    0.37 
   6   2  11    1.37    0.48 
   6  -2  11    1.00    0.45 
  -6   3  12    1.62    0.51 
  -6  -3  12    0.32    0.45 
  -6   3  11    0.00    0.43 
  -6  -3  11    1.01    0.45 
  -6  -3  11    0.30    0.46 
  -6   3  10    0.02    0.41 
  -6  -3  10    0.87    0.42 
  -6  -3  10    0.48    0.40 
  -6   3   9    1.50    0.41 
  -6  -3   9    1.27    0.43 
  -6  -3   9    1.19    0.44 
  -6   3   8    3.43    0.49 
  -6  -3   8    3.42    0.49 
  -6  -3   8    3.65    0.48 
  -6   3   7    0.36    0.32 
  -6  -3   7    0.03    0.31 
  -6  -3   7    0.27    0.37 
  -6   3   6    1.72    0.39 
  -6  -3   6    0.87    0.36 
  -6  -3   6    0.46    0.30 
  -6   3   5    9.58    0.63 
  -6  -3   5    8.74    0.63 
  -6  -3   5   10.15    0.57 
  -6   3   4    5.19    0.45 
  -6  -3   4    3.98    0.46 
  -6   3   3   12.36    0.61 
   6  -3  -3   12.67    0.48 
  -6  -3   3   13.22    0.66 
  -6   3   2   13.01    0.58 
  -6  -3   2   13.45    0.71 
   6  -3  -2   13.81    0.54 
   6  -3  -2   12.82    0.47 
  -6   3   1   15.75    0.59 
   6   3  -1   15.08    0.57 
  -6  -3   1   17.56    0.75 
   6  -3  -1   15.84    0.57 
   6  -3  -1   16.12    0.52 
   6   3   0    7.33    0.47 
  -6   3   0    6.95    0.41 
   6   3   0    6.61    0.33 
   6  -3   0    6.81    0.42 
   6  -3   0    6.03    0.38 
  -6  -3   0    6.88    0.48 
   6   3   1    0.68    0.24 
   6   3   1    0.24    0.16 
  -6   3  -1    0.43    0.20 
   6  -3   1    0.26    0.22 
  -6  -3  -1    0.18    0.30 
   6  -3   1    0.02    0.19 
  -6   3  -2   76.16    1.51 
   6   3   2   77.66    1.62 
   6   3   2   77.68    1.35 
  -6  -3  -2   76.58    1.66 
   6  -3   2   79.12    1.59 
   6  -3   2   77.91    1.53 
   6   3   3   12.34    0.34 
   6   3   3   12.48    0.57 
  -6   3  -3   12.24    0.49 
  -6  -3  -3   12.73    0.64 
   6  -3   3   12.31    0.55 
   6  -3   3   11.78    0.58 
   6   3   4    2.28    0.19 
  -6   3  -4    1.76    0.26 
   6   3   4    2.00    0.37 
   6  -3   4    1.62    0.30 
  -6  -3  -4    1.62    0.37 
   6  -3   4    1.21    0.33 
   6   3   5    2.40    0.37 
   6   3   5    1.62    0.20 
  -6   3  -5    1.81    0.27 
   6  -3   5    1.52    0.29 
  -6  -3  -5    2.16    0.40 
   6  -3   5    1.43    0.35 
   6   3   6   29.75    1.02 
   6  -3   6   30.46    0.88 
  -6  -3  -6   27.46    0.92 
   6  -3   6   32.25    1.02 
   6   3   7    6.59    0.59 
   6  -3   7    5.93    0.47 
   6  -3   7    6.09    0.55 
  -6  -3  -7    7.00    0.53 
   6   3   8    0.69    0.37 
  -6  -3  -8    0.38    0.33 
   6  -3   8    0.41    0.37 
   6  -3   8    0.81    0.32 
   6   3   9    1.83    0.46 
   6  -3   9    1.75    0.47 
   6  -3   9    1.74    0.38 
   6   3  10    2.87    0.50 
   6  -3  10    1.95    0.52 
   6  -3  10    2.05    0.43 
   6   3  11   -0.27    0.41 
   6  -3  11   -0.01    0.45 
  -6   4  12    0.59    0.48 
  -6  -4  12    0.67    0.48 
  -6  -4  12   -0.02    0.44 
  -6   4  11   -0.69    0.41 
  -6  -4  11   -0.58    0.43 
  -6  -4  11    0.05    0.43 
  -6   4  10    4.33    0.60 
  -6  -4  10    4.30    0.59 
  -6  -4  10    5.69    0.63 
  -6   4   9   -0.50    0.32 
  -6  -4   9    0.02    0.37 
  -6  -4   9   -0.03    0.34 
  -6   4   8    0.87    0.36 
  -6  -4   8    0.21    0.36 
  -6  -4   8    0.35    0.36 
  -6   4   7    0.17    0.31 
  -6  -4   7    0.47    0.35 
  -6  -4   7    0.54    0.32 
  -6   4   6   19.68    0.81 
  -6  -4   6   19.89    0.79 
  -6  -4   6   18.81    0.91 
  -6   4   5    3.60    0.42 
  -6  -4   5    4.10    0.42 
  -6  -4   5    3.85    0.46 
  -6   4   4   10.15    0.60 
   6  -4  -4    8.51    0.40 
  -6  -4   4    8.84    0.50 
  -6  -4   4    9.74    0.64 
  -6   4   3   10.60    0.57 
   6  -4  -3   11.12    0.42 
   6  -4  -3   11.33    0.59 
  -6  -4   3   11.56    0.65 
  -6   4   2   13.71    0.57 
   6  -4  -2   13.25    0.47 
   6  -4  -2   14.00    0.56 
  -6  -4   2   13.11    0.74 
  -6   4   1    8.95    0.45 
  -6  -4   1    8.99    0.66 
   6  -4  -1    8.37    0.40 
   6  -4  -1    9.14    0.51 
  -6   4   0   39.10    0.93 
   6   4   0   40.88    1.02 
  -6  -4   0   40.28    1.13 
   6  -4   0   41.11    0.98 
   6  -4   0   38.79    0.92 
  -6   4  -1   10.67    0.43 
   6   4   1   10.83    0.56 
   6   4   1   10.59    0.34 
   6  -4   1   10.83    0.47 
   6  -4   1   10.70    0.51 
  -6  -4  -1   11.72    0.66 
   6   4   2   15.37    0.66 
  -6   4  -2   14.75    0.48 
   6   4   2   14.51    0.36 
   6  -4   2   15.71    0.59 
   6  -4   2   14.33    0.57 
  -6  -4  -2   14.84    0.69 
  -6   4  -3    5.24    0.33 
   6   4   3    5.24    0.46 
   6  -4   3    5.03    0.41 
   6  -4   3    5.78    0.40 
  -6  -4  -3    5.83    0.47 
  -6   4  -4  100.75    1.84 
   6   4   4  103.24    2.10 
   6   4   4  103.63    1.70 
   6  -4   4  101.93    1.98 
   6  -4   4  102.89    2.06 
  -6  -4  -4  101.24    2.10 
   6   4   5   14.88    0.73 
   6  -4   5   13.82    0.66 
  -6  -4  -5   14.45    0.73 
   6  -4   5   14.65    0.61 
   6   4   6    0.88    0.37 
   6  -4   6    1.46    0.32 
  -6  -4  -6    1.31    0.41 
   6  -4   6    0.94    0.36 
   6   4   7    0.36    0.35 
   6  -4   7    0.40    0.33 
  -6  -4  -7    0.53    0.37 
   6  -4   7   -0.21    0.27 
   6   4   8    4.16    0.50 
  -6  -4  -8    4.54    0.50 
   6  -4   8    4.11    0.51 
   6  -4   8    5.05    0.49 
   6   4   9    0.80    0.40 
   6  -4   9    1.49    0.47 
   6  -4   9    0.69    0.36 
  -6  -4  -9    1.46    0.40 
   6   4  10    0.30    0.39 
   6  -4  10    0.05    0.34 
   6  -4  10   -0.01    0.38 
   6   4  11    0.21    0.42 
   6  -4  11    0.15    0.47 
  -6   5  12    0.30    0.47 
  -6  -5  12   -0.29    0.42 
  -6  -5  12   -0.44    0.46 
  -6   5  11    0.39    0.45 
  -6  -5  11    0.76    0.47 
  -6  -5  11    0.17    0.45 
  -6   5  10    0.01    0.40 
  -6  -5  10   -0.30    0.40 
  -6  -5  10    0.38    0.43 
  -6   5   9    0.29    0.36 
  -6  -5   9    0.73    0.41 
  -6  -5   9    0.83    0.43 
  -6   5   8    2.20    0.45 
  -6  -5   8    2.40    0.42 
  -6  -5   8    2.12    0.46 
  -6   5   7    0.25    0.31 
  -6  -5   7    0.21    0.30 
  -6  -5   7   -0.05    0.36 
  -6   5   6    0.57    0.32 
  -6  -5   6    0.83    0.37 
  -6  -5   6    0.42    0.32 
  -6   5   5   43.96    1.24 
  -6  -5   5   45.77    1.15 
  -6  -5   5   44.19    1.33 
  -6   5   4   11.45    0.59 
  -6  -5   4   11.93    0.71 
   6  -5  -4   12.76    0.43 
  -6  -5   4   11.27    0.54 
  -6   5   3    2.82    0.33 
   6  -5  -3    2.73    0.37 
   6  -5  -3    3.48    0.25 
  -6  -5   3    2.49    0.41 
  -6  -5   3    2.96    0.32 
  -6   5   2    2.43    0.31 
   6  -5  -2    2.88    0.36 
  -6  -5   2    3.00    0.44 
   6  -5  -2    2.45    0.23 
  -6   5   1   32.71    0.86 
   6  -5  -1   33.86    0.89 
  -6  -5   1   33.62    1.07 
   6  -5  -1   31.93    0.76 
   6   5   0    5.06    0.39 
  -6   5   0    5.49    0.37 
   6  -5   0    5.82    0.38 
  -6  -5   0    6.05    0.50 
   6  -5   0    5.54    0.41 
  -6   5  -1    7.92    0.37 
   6   5   1    8.00    0.47 
   6   5   1    8.22    0.30 
  -6  -5  -1    9.52    0.66 
   6  -5   1    7.94    0.43 
   6  -5   1    9.25    0.51 
  -6   5  -2    2.13    0.21 
   6   5   2    2.31    0.34 
   6  -5   2    2.07    0.29 
   6  -5   2    1.50    0.30 
  -6  -5  -2    1.75    0.38 
   6   5   3  129.90    2.53 
  -6   5  -3  129.17    2.29 
   6  -5   3  133.56    2.45 
   6  -5   3  128.63    2.46 
  -6  -5  -3  137.46    2.62 
   6   5   4    3.86    0.42 
  -6  -5  -4    3.72    0.46 
   6  -5   4    4.04    0.39 
   6  -5   4    4.04    0.40 
   6   5   5    4.98    0.49 
   6  -5   5    4.42    0.46 
   6  -5   5    3.39    0.40 
  -6  -5  -5    4.86    0.49 
   6   5   6   -0.16    0.32 
   6  -5   6    0.42    0.33 
  -6  -5  -6    0.34    0.37 
   6  -5   6   -0.11    0.27 
   6   5   7    1.59    0.37 
  -6  -5  -7    2.20    0.41 
   6  -5   7    1.71    0.39 
   6  -5   7    1.79    0.37 
   6   5   8    3.30    0.49 
   6  -5   8    3.50    0.51 
   6  -5   8    3.93    0.46 
  -6  -5  -8    3.07    0.48 
   6   5   9    6.33    0.61 
   6  -5   9    7.42    0.60 
  -6  -5  -9    7.48    0.62 
   6  -5   9    7.54    0.69 
   6   5  10    0.06    0.39 
   6  -5  10    0.11    0.45 
   6  -5  10    0.25    0.37 
   6   5  11    1.46    0.47 
   6  -5  11    0.13    0.48 
   6  -5  11    0.49    0.40 
  -6   6  12    0.14    0.43 
  -6  -6  12    0.27    0.47 
  -6  -6  12    0.09    0.49 
  -6   6  11    0.88    0.44 
  -6  -6  11   -0.24    0.43 
  -6  -6  11    0.54    0.46 
  -6   6  10    0.03    0.41 
  -6  -6  10   -0.20    0.41 
  -6  -6  10    0.31    0.41 
  -6   6   9    0.14    0.38 
  -6  -6   9   -0.26    0.38 
  -6  -6   9    0.09    0.36 
  -6   6   8    1.09    0.38 
  -6  -6   8    0.77    0.41 
  -6  -6   8    0.71    0.38 
  -6   6   7    4.33    0.50 
  -6  -6   7    5.15    0.57 
  -6  -6   7    4.90    0.51 
  -6   6   6    8.21    0.61 
  -6  -6   6    7.85    0.57 
  -6  -6   6    8.94    0.67 
  -6   6   5    0.55    0.31 
   6  -6  -5    1.13    0.20 
  -6  -6   5    0.65    0.31 
  -6  -6   5    0.94    0.41 
  -6   6   4   16.31    0.71 
  -6  -6   4   16.50    0.87 
   6  -6  -4   15.10    0.75 
   6  -6  -4   15.86    0.46 
  -6  -6   4   15.96    0.62 
  -6   6   3   16.57    0.68 
   6  -6  -3   16.72    0.47 
   6  -6  -3   15.60    0.68 
  -6  -6   3   16.81    0.58 
  -6  -6   3   18.34    0.89 
  -6   6   2    4.28    0.36 
   6  -6  -2    4.33    0.42 
   6  -6  -2    4.19    0.29 
  -6  -6   2    3.89    0.31 
  -6  -6   2    4.04    0.48 
  -6   6   1    3.35    0.31 
   6  -6  -1    3.07    0.37 
  -6  -6   1    3.97    0.48 
   6  -6  -1    3.28    0.26 
   6   6   0   33.43    0.95 
  -6   6   0   34.71    0.84 
  -6  -6   0   35.20    1.05 
   6  -6   0   33.38    0.82 
   6  -6   0   35.05    0.95 
  -6   6  -1   82.96    1.59 
   6   6   1   82.67    1.40 
   6   6   1   83.50    1.73 
  -6  -6  -1   84.39    1.83 
   6  -6   1   84.87    1.63 
   6  -6   1   83.50    1.71 
   6   6   2   13.33    0.66 
  -6   6  -2   14.40    0.43 
   6  -6   2   13.91    0.63 
   6  -6   2   13.26    0.56 
  -6  -6  -2   14.61    0.69 
   6   6   3   33.64    1.00 
  -6   6  -3   32.45    0.65 
  -6  -6  -3   32.45    1.05 
   6  -6   3   32.67    0.93 
   6  -6   3   32.66    0.90 
   6   6   4    8.07    0.54 
   6  -6   4    6.26    0.47 
   6  -6   4    8.15    0.51 
  -6  -6  -4    7.37    0.57 
   6   6   5    0.36    0.33 
  -6  -6  -5    0.03    0.38 
   6  -6   5    0.64    0.30 
   6  -6   5    0.25    0.32 
   6   6   6    8.64    0.59 
   6  -6   6   10.29    0.63 
  -6  -6  -6    8.96    0.63 
   6  -6   6    9.55    0.58 
   6   6   7    5.32    0.55 
   6  -6   7    6.45    0.59 
  -6  -6  -7    6.09    0.55 
   6  -6   7    6.09    0.51 
   6   6   8    4.49    0.53 
   6  -6   8    3.99    0.47 
   6  -6   8    3.30    0.53 
  -6  -6  -8    3.79    0.50 
   6   6   9    0.46    0.39 
   6  -6   9   -0.59    0.34 
  -6  -6  -9    0.11    0.38 
   6  -6   9    0.20    0.43 
   6   6  10    0.42    0.40 
  -6  -6 -10    0.72    0.44 
   6  -6  10    0.31    0.43 
   6  -6  10   -0.22    0.36 
   6   6  11    0.74    0.44 
   6  -6  11    0.13    0.40 
   6  -6  11    0.58    0.51 
  -6   7  12    0.45    0.45 
  -6  -7  12    0.16    0.49 
  -6  -7  12   -0.09    0.45 
  -6   7  11    0.14    0.42 
  -6  -7  11    0.71    0.48 
  -6  -7  11    0.34    0.46 
  -6   7  10   -0.01    0.41 
  -6  -7  10   -0.47    0.40 
  -6  -7  10   -0.35    0.41 
  -6   7   9    0.99    0.43 
  -6  -7   9    0.85    0.39 
  -6  -7   9    0.70    0.44 
  -6   7   8    3.30    0.50 
  -6  -7   8    4.48    0.57 
  -6  -7   8    3.90    0.50 
  -6   7   7   -0.04    0.32 
  -6  -7   7    0.17    0.34 
  -6  -7   7    0.14    0.38 
  -6   7   6    0.77    0.34 
  -6  -7   6    0.18    0.32 
  -6  -7   6    0.28    0.41 
  -6   7   5    0.16    0.31 
  -6  -7   5    0.19    0.41 
  -6  -7   5    0.11    0.28 
   6  -7  -5    0.11    0.36 
  -6   7   4   31.51    0.98 
  -6  -7   4   32.41    1.10 
   6  -7  -4   30.18    0.64 
  -6  -7   4   31.46    0.88 
   6  -7  -4   30.51    0.96 
  -6   7   3   10.30    0.57 
   6  -7  -3   10.10    0.64 
   6  -7  -3   10.37    0.35 
  -6  -7   3   10.60    0.48 
  -6  -7   3    9.94    0.69 
  -6   7   2    1.45    0.28 
  -6  -7   2    2.11    0.45 
   6  -7  -2    1.57    0.20 
   6  -7  -2    1.85    0.37 
  -6  -7   2    1.71    0.25 
  -6   7   1    0.68    0.23 
   6  -7  -1   -0.20    0.26 
   6  -7  -1   -0.04    0.17 
  -6  -7   1   -0.22    0.34 
  -6   7   0   23.54    0.64 
   6   7   0   21.11    0.74 
  -6  -7   0   21.85    0.86 
   6  -7   0   21.89    0.77 
   6  -7   0   21.64    0.62 
   6   7   1    4.57    0.21 
  -6   7  -1    4.83    0.33 
   6   7   1    4.71    0.43 
   6  -7   1    4.41    0.42 
   6  -7   1    4.65    0.35 
  -6  -7  -1    4.72    0.50 
   6   7   2   30.03    0.93 
  -6   7  -2   28.47    0.64 
  -6  -7  -2   29.95    1.03 
   6  -7   2   28.87    0.86 
   6  -7   2   29.56    0.81 
   6   7   3    2.73    0.40 
   6  -7   3    2.96    0.36 
   6  -7   3    2.86    0.38 
  -6  -7  -3    2.93    0.47 
   6   7   4    5.59    0.48 
   6  -7   4    6.27    0.49 
  -6  -7  -4    5.94    0.56 
   6  -7   4    4.98    0.43 
   6   7   5   15.73    0.75 
   6  -7   5   15.77    0.72 
   6  -7   5   15.64    0.69 
  -6  -7  -5   16.29    0.84 
   6   7   6    2.74    0.43 
   6  -7   6    2.66    0.43 
  -6  -7  -6    1.97    0.45 
   6  -7   6    2.81    0.41 
   6   7   7    0.02    0.33 
  -6  -7  -7    0.16    0.37 
   6  -7   7    0.21    0.33 
   6  -7   7    0.13    0.37 
   6   7   8    2.54    0.48 
   6  -7   8    1.84    0.41 
  -6  -7  -8    2.55    0.48 
   6  -7   8    1.92    0.45 
   6   7   9    0.21    0.39 
   6  -7   9    0.27    0.38 
   6  -7   9    0.67    0.45 
  -6  -7  -9    0.17    0.43 
   6   7  10    0.55    0.41 
  -6  -7 -10    0.51    0.45 
   6  -7  10    0.88    0.49 
   6  -7  10    0.29    0.38 
   6   7  11    1.47    0.47 
   6  -7  11   -0.06    0.49 
   6  -7  11    0.86    0.44 
  -6   8  11    1.43    0.51 
  -6  -8  11    1.10    0.51 
  -6  -8  11    1.57    0.53 
  -6   8  10    1.04    0.46 
  -6  -8  10    1.34    0.49 
  -6  -8  10    1.95    0.50 
  -6   8   9    0.52    0.42 
  -6  -8   9    0.08    0.40 
  -6  -8   9    0.05    0.43 
  -6   8   8   -0.26    0.37 
  -6  -8   8   -0.13    0.39 
  -6  -8   8   -0.02    0.36 
  -6   8   7    0.52    0.33 
  -6  -8   7    0.80    0.36 
  -6  -8   7    0.69    0.42 
  -6   8   6   10.37    0.69 
  -6  -8   6   10.47    0.75 
  -6  -8   6    9.69    0.61 
   6  -8  -6    9.76    0.66 
  -6   8   5   -0.30    0.31 
   6  -8  -5   -0.01    0.33 
  -6  -8   5   -0.27    0.28 
  -6  -8   5    0.46    0.39 
  -6   8   4   15.22    0.68 
  -6  -8   4   15.93    0.91 
  -6  -8   4   14.45    0.62 
   6  -8  -4   15.51    0.78 
  -6   8   3   21.79    0.79 
   6  -8  -3   22.53    0.88 
   6  -8  -3   22.29    0.51 
  -6  -8   3   23.29    0.72 
  -6  -8   3   25.65    1.04 
  -6   8   2   31.29    0.90 
   6  -8  -2   32.58    0.71 
  -6  -8   2   34.45    1.14 
   6  -8  -2   33.92    1.02 
  -6  -8   2   32.72    0.82 
  -6   8   1    1.41    0.26 
  -6  -8   1    1.75    0.24 
  -6  -8   1    1.88    0.42 
   6  -8  -1    1.67    0.34 
   6  -8  -1    1.38    0.21 
  -6   8   0    5.62    0.37 
   6   8   0    6.52    0.49 
  -6  -8   0    6.26    0.57 
   6  -8   0    7.83    0.52 
   6  -8   0    6.94    0.36 
   6   8   1   16.93    0.72 
  -6   8  -1   17.98    0.53 
   6  -8   1   18.15    0.75 
   6  -8   1   17.05    0.59 
  -6  -8  -1   19.47    0.84 
   6   8   2   20.63    0.78 
  -6   8  -2   20.20    0.51 
   6  -8   2   21.84    0.69 
  -6  -8  -2   21.98    0.95 
   6  -8   2   21.00    0.79 
   6   8   3   12.56    0.67 
   6  -8   3   12.42    0.65 
  -6  -8  -3   12.48    0.80 
   6  -8   3   12.00    0.57 
   6   8   4    7.65    0.56 
   6  -8   4    8.27    0.55 
  -6  -8  -4    8.77    0.66 
   6  -8   4    8.46    0.57 
   6   8   5    6.47    0.53 
  -6  -8  -5    5.74    0.58 
   6  -8   5    6.01    0.51 
   6  -8   5    5.98    0.50 
   6   8   6    1.77    0.39 
   6  -8   6    1.53    0.36 
   6  -8   6    1.20    0.39 
  -6  -8  -6    1.08    0.43 
   6   8   7    2.60    0.44 
   6  -8   7    2.32    0.42 
  -6  -8  -7    3.01    0.50 
   6  -8   7    1.45    0.44 
   6   8   8    0.35    0.39 
   6  -8   8    0.61    0.37 
   6  -8   8    0.98    0.45 
  -6  -8  -8    1.49    0.46 
   6   8   9    0.00    0.38 
   6  -8   9    0.17    0.38 
   6  -8   9   -0.38    0.41 
  -6  -8  -9    0.75    0.44 
   6   8  10    1.12    0.43 
   6  -8  10    0.34    0.48 
   6  -8  10    0.71    0.41 
  -6  -8 -10    0.45    0.46 
   6   8  11    0.79    0.44 
   6  -8  11    0.04    0.50 
   6  -8  11   -0.04    0.40 
  -6   9  11    0.69    0.47 
  -6  -9  11    0.17    0.46 
  -6  -9  11   -0.17    0.44 
  -6   9  10    0.43    0.43 
  -6  -9  10    0.11    0.43 
  -6  -9  10   -0.46    0.42 
  -6   9   9    0.97    0.45 
  -6  -9   9    0.77    0.46 
  -6  -9   9    1.25    0.45 
  -6   9   8    0.80    0.39 
  -6  -9   8   -0.27    0.39 
  -6  -9   8    0.35    0.38 
  -6   9   7    9.26    0.70 
  -6  -9   7   10.04    0.65 
   6  -9  -7    9.28    0.68 
  -6  -9   7    9.13    0.74 
  -6   9   6    1.90    0.39 
  -6  -9   6    2.56    0.40 
  -6  -9   6    2.05    0.49 
   6  -9  -6    2.52    0.47 
  -6   9   5   31.57    1.05 
   6  -9  -5   30.30    1.03 
  -6  -9   5   31.05    0.95 
  -6  -9   5   30.65    1.20 
  -6   9   4    0.32    0.30 
   6  -9  -4    0.35    0.38 
  -6  -9   4   -0.06    0.44 
  -6  -9   4   -0.04    0.26 
  -6   9   3    0.16    0.27 
  -6  -9   3   -0.41    0.43 
  -6  -9   3   -0.15    0.23 
   6  -9  -3    0.32    0.36 
  -6   9   2    3.06    0.34 
  -6  -9   2    2.87    0.29 
   6  -9  -2    2.84    0.22 
  -6  -9   2    2.97    0.52 
   6  -9  -2    2.81    0.43 
  -6   9   1   27.07    0.77 
  -6  -9   1   26.69    0.67 
   6  -9  -1   26.14    0.91 
  -6  -9   1   25.32    1.01 
   6  -9  -1   26.04    0.64 
  -6   9   0    8.15    0.44 
   6  -9   0    7.99    0.40 
   6  -9   0    7.12    0.54 
  -6  -9   0    6.62    0.58 
   6   9   1    1.70    0.36 
  -6   9  -1    1.37    0.21 
  -6  -9  -1    1.16    0.42 
   6  -9   1    1.71    0.38 
   6  -9   1    1.00    0.26 
   6   9   2    3.87    0.43 
  -6   9  -2    3.25    0.21 
   6  -9   2    2.69    0.34 
  -6  -9  -2    2.97    0.51 
   6  -9   2    2.27    0.40 
   6   9   3    9.60    0.62 
  -6  -9  -3    8.92    0.67 
   6  -9   3    9.31    0.63 
   6  -9   3    8.03    0.51 
   6   9   4    8.25    0.59 
   6  -9   4    8.50    0.59 
   6  -9   4    8.18    0.55 
  -6  -9  -4    8.43    0.65 
   6   9   5   10.95    0.69 
  -6  -9  -5   11.02    0.81 
   6  -9   5   10.63    0.63 
   6  -9   5   11.99    0.65 
   6   9   6   -0.45    0.30 
   6  -9   6   -0.25    0.31 
  -6  -9  -6    0.13    0.40 
   6  -9   6    0.08    0.35 
   6   9   7    3.42    0.48 
  -6  -9  -7    4.17    0.56 
   6  -9   7    2.70    0.49 
   6  -9   7    3.37    0.47 
   6   9   8    0.47    0.39 
  -6  -9  -8    0.16    0.44 
   6  -9   8   -0.27    0.41 
   6  -9   8   -0.40    0.33 
   6   9   9    1.51    0.45 
  -6  -9  -9    1.25    0.48 
   6  -9   9    1.19    0.49 
   6  -9   9    1.74    0.45 
   6   9  10   -0.01    0.40 
  -6  -9 -10    0.47    0.46 
   6  -9  10   -0.21    0.38 
   6  -9  10   -0.27    0.47 
  -6  10  11    0.23    0.46 
  -6 -10  11   -0.05    0.46 
  -6 -10  11   -0.09    0.47 
  -6  10  10    0.41    0.43 
  -6 -10  10   -0.35    0.41 
  -6 -10  10   -0.18    0.43 
  -6  10   9    0.55    0.42 
  -6 -10   9    0.57    0.45 
  -6 -10   9    0.14    0.41 
   6 -10  -9    0.61    0.45 
  -6  10   8    0.10    0.39 
   6 -10  -8    0.23    0.43 
  -6 -10   8    0.72    0.39 
  -6 -10   8   -0.40    0.40 
  -6  10   7   -0.09    0.36 
   6 -10  -7    0.15    0.39 
  -6 -10   7   -0.27    0.32 
  -6 -10   7   -0.16    0.41 
  -6  10   6    7.36    0.61 
  -6 -10   6    8.48    0.60 
   6 -10  -6    6.82    0.61 
  -6 -10   6    8.13    0.68 
  -6  10   5    1.31    0.38 
   6 -10  -5    1.09    0.40 
  -6 -10   5    0.98    0.33 
  -6 -10   5    1.43    0.48 
  -6  10   4   20.27    0.82 
  -6 -10   4   18.29    0.69 
  -6 -10   4   18.13    0.93 
   6 -10  -4   21.13    0.90 
  -6  10   3   25.30    0.86 
  -6 -10   3   23.66    0.76 
  -6 -10   3   26.19    1.11 
   6 -10  -3   26.59    0.93 
  -6  10   2   14.38    0.64 
  -6 -10   2   14.17    0.52 
   6 -10  -2   12.45    0.68 
   6 -10  -2   13.02    0.39 
  -6 -10   2   12.58    0.82 
  -6  10   1   -0.08    0.22 
   6 -10  -1   -0.36    0.34 
  -6 -10   1   -0.05    0.19 
   6 -10  -1   -0.22    0.18 
  -6 -10   1   -0.09    0.43 
  -6  10   0   40.42    0.98 
  -6 -10   0   43.11    0.85 
  -6 -10   0   42.13    1.27 
   6 -10   0   41.41    1.17 
   6 -10   0   40.14    0.93 
   6  10   1   14.17    0.71 
  -6  10  -1   14.91    0.50 
   6 -10   1   16.04    0.58 
   6 -10   1   17.32    0.78 
  -6 -10  -1   16.20    0.85 
   6  10   2   -0.37    0.27 
   6 -10   2    0.20    0.28 
  -6 -10  -2   -0.28    0.42 
   6 -10   2    0.32    0.35 
   6  10   3   29.65    0.96 
  -6 -10  -3   26.85    1.03 
   6 -10   3   27.36    0.93 
   6 -10   3   28.36    0.87 
   6  10   4    1.30    0.34 
   6 -10   4    1.52    0.36 
   6 -10   4    1.96    0.40 
  -6 -10  -4    2.19    0.52 
   6  10   5    0.06    0.31 
  -6 -10  -5   -0.27    0.41 
   6 -10   5    0.49    0.34 
   6 -10   5   -0.28    0.28 
   6  10   6   -0.20    0.31 
   6 -10   6    0.50    0.36 
  -6 -10  -6    0.06    0.43 
   6 -10   6    0.28    0.35 
   6  10   7    1.89    0.43 
   6 -10   7    1.48    0.42 
   6 -10   7    1.22    0.41 
  -6 -10  -7    1.50    0.49 
   6  10   8    4.25    0.53 
   6 -10   8    2.31    0.49 
  -6 -10  -8    3.75    0.57 
   6 -10   8    3.58    0.53 
   6  10   9   -0.15    0.38 
  -6 -10  -9    0.15    0.45 
   6 -10   9   -0.33    0.39 
   6 -10   9    0.10    0.38 
   6  10  10   -0.05    0.41 
   6 -10  10    0.21    0.50 
   6 -10  10   -0.35    0.41 
  -6 -10 -10    0.17    0.48 
  -6  11  11    0.16    0.45 
  -6 -11  11   -0.49    0.45 
   6 -11 -11   -0.47    0.45 
  -6 -11  11   -0.10    0.45 
  -6  11  10    0.61    0.46 
   6 -11 -10    0.34    0.46 
  -6 -11  10    0.13    0.45 
  -6 -11  10    0.49    0.45 
  -6  11   9    0.29    0.39 
  -6 -11   9    0.36    0.38 
   6 -11  -9   -0.13    0.38 
  -6 -11   9   -0.35    0.43 
  -6  11   8    3.58    0.56 
  -6 -11   8    3.87    0.60 
  -6 -11   8    3.79    0.53 
   6 -11  -8    3.48    0.55 
  -6  11   7    1.10    0.39 
   6 -11  -7    0.52    0.44 
  -6 -11   7    0.22    0.43 
  -6 -11   7    0.74    0.38 
  -6  11   6    0.19    0.35 
  -6 -11   6   -0.28    0.30 
   6 -11  -6   -0.16    0.34 
  -6 -11   6   -0.35    0.37 
  -6  11   5    0.03    0.32 
   6 -11  -5   -0.18    0.34 
  -6 -11   5   -0.38    0.29 
  -6 -11   5   -0.34    0.42 
  -6  11   4   26.00    0.92 
  -6 -11   4   23.65    1.04 
   6 -11  -4   23.07    0.92 
  -6 -11   4   26.21    0.82 
  -6  11   3    0.49    0.30 
   6 -11  -3    0.95    0.42 
  -6 -11   3    0.72    0.51 
  -6 -11   3    0.45    0.27 
  -6  11   2   12.66    0.59 
  -6 -11   2    9.95    0.77 
   6 -11  -2   12.40    0.69 
  -6 -11   2   11.63    0.49 
  -6  11   1   -0.26    0.23 
   6 -11  -1    0.51    0.20 
  -6 -11   1    0.34    0.21 
  -6 -11   1    0.33    0.47 
   6 -11  -1    0.22    0.37 
  -6  11   0   13.73    0.55 
   6 -11   0   12.93    0.49 
  -6 -11   0   13.64    0.43 
   6 -11   0   14.52    0.78 
  -6 -11   0   14.23    0.91 
  -6  11  -1    2.74    0.26 
   6  11   1    3.47    0.42 
  -6 -11  -1    3.04    0.52 
   6 -11   1    3.11    0.33 
   6 -11   1    2.79    0.45 
   6  11   2   19.50    0.82 
   6 -11   2   22.03    0.73 
  -6 -11  -2   22.85    1.05 
   6 -11   2   21.52    0.88 
   6  11   3   17.11    0.76 
  -6 -11  -3   15.77    0.94 
   6 -11   3   16.22    0.75 
   6 -11   3   15.53    0.66 
   6  11   4    6.39    0.54 
   6 -11   4    5.00    0.52 
   6 -11   4    5.93    0.50 
  -6 -11  -4    6.25    0.65 
   6  11   5    4.21    0.48 
   6 -11   5    3.20    0.44 
   6 -11   5    2.58    0.42 
  -6 -11  -5    3.62    0.56 
   6  11   6    7.48    0.60 
   6 -11   6    5.90    0.57 
   6 -11   6    6.29    0.57 
  -6 -11  -6    5.27    0.59 
   6  11   7    1.13    0.40 
  -6 -11  -7    1.64    0.50 
   6 -11   7    0.19    0.37 
   6 -11   7    0.56    0.40 
   6  11   8    1.08    0.44 
  -6 -11  -8    1.20    0.51 
   6 -11   8    0.84    0.43 
   6 -11   8    1.03    0.46 
   6  11   9    0.09    0.39 
   6 -11   9    0.42    0.48 
  -6 -11  -9   -0.29    0.45 
   6 -11   9   -0.42    0.38 
   6  11  10    0.67    0.42 
   6 -11  10   -0.06    0.42 
   6 -11  10   -0.08    0.52 
  -6 -11 -10    0.66    0.52 
  -6  12  10    0.36    0.45 
  -6 -12  10   -0.48    0.42 
   6 -12 -10    0.48    0.46 
  -6 -12  10    0.60    0.41 
  -6  12   9    0.99    0.43 
  -6 -12   9    1.93    0.51 
   6 -12  -9    0.83    0.48 
  -6 -12   9    0.82    0.48 
  -6  12   8   -0.46    0.38 
   6 -12  -8   -0.04    0.39 
  -6 -12   8   -0.19    0.42 
  -6 -12   8    0.64    0.40 
  -6  12   7    3.91    0.54 
  -6 -12   7    2.83    0.57 
   6 -12  -7    3.13    0.54 
  -6 -12   7    3.81    0.52 
  -6  12   6   13.50    0.78 
  -6 -12   6   14.21    0.74 
   6 -12  -6   11.45    0.74 
  -6 -12   6   15.01    0.96 
  -6  12   5    1.52    0.36 
  -6 -12   5    1.22    0.49 
   6 -12  -5    1.12    0.43 
  -6 -12   5    1.59    0.37 
  -6  12   4    0.40    0.32 
   6 -12  -4    0.05    0.40 
  -6 -12   4    0.86    0.48 
  -6 -12   4   -0.34    0.28 
  -6  12   3   39.25    1.10 
  -6 -12   3   34.28    1.27 
   6 -12  -3   40.24    1.23 
  -6 -12   3   36.95    0.97 
  -6  12   2    4.77    0.43 
   6 -12  -2    5.15    0.56 
  -6 -12   2    4.46    0.62 
  -6 -12   2    4.67    0.37 
  -6  12   1   -0.20    0.24 
   6 -12  -1   -0.13    0.34 
   6 -12  -1   -0.34    0.19 
  -6 -12   1    0.41    0.45 
  -6 -12   1    0.36    0.21 
  -6  12   0   13.57    0.55 
   6 -12   0   12.79    0.71 
   6 -12   0   13.42    0.50 
  -6 -12   0   12.30    0.82 
   6  12   1    3.94    0.47 
   6 -12   1    4.99    0.52 
  -6 -12  -1    3.77    0.55 
   6 -12   1    4.78    0.39 
   6 -12   1    4.33    0.32 
   6  12   2    4.90    0.50 
  -6 -12  -2    3.27    0.56 
   6 -12   2    3.54    0.38 
   6 -12   2    3.18    0.45 
   6  12   3   13.03    0.69 
  -6 -12  -3   12.47    0.89 
   6 -12   3   12.36    0.62 
   6 -12   3   13.07    0.74 
   6  12   4    0.56    0.34 
   6 -12   4    0.59    0.34 
  -6 -12  -4    0.73    0.48 
   6 -12   4    0.26    0.31 
   6  12   5    7.55    0.61 
   6 -12   5    6.73    0.57 
  -6 -12  -5    5.85    0.62 
   6 -12   5    7.13    0.59 
   6  12   6   -0.62    0.34 
  -6 -12  -6   -0.26    0.45 
   6 -12   6   -0.40    0.35 
   6 -12   6   -0.07    0.37 
   6  12   7    5.19    0.55 
  -6 -12  -7    4.19    0.60 
   6 -12   7    3.74    0.53 
   6 -12   7    4.92    0.59 
   6  12   8    0.12    0.37 
  -6 -12  -8    1.01    0.51 
   6 -12   8    0.41    0.42 
   6 -12   8    0.39    0.46 
   6  12   9   -0.09    0.41 
   6 -12   9   -0.89    0.46 
   6 -12   9    0.38    0.43 
  -6 -12  -9    0.64    0.50 
   6  12  10    0.98    0.42 
  -6 -12 -10    0.46    0.53 
   6 -12  10   -0.40    0.41 
  -6  13  10    0.60    0.45 
   6 -13 -10    0.07    0.48 
  -6 -13  10   -0.47    0.47 
  -6 -13  10    0.15    0.41 
  -6  13   9    1.33    0.49 
  -6 -13   9    0.20    0.44 
  -6 -13   9    0.08    0.46 
   6 -13  -9    0.83    0.48 
  -6  13   8    1.08    0.45 
   6 -13  -8    0.58    0.47 
  -6 -13   8    0.61    0.42 
  -6 -13   8    0.41    0.48 
  -6  13   7   10.95    0.77 
  -6 -13   7    8.11    0.77 
   6 -13  -7    8.83    0.72 
  -6 -13   7   11.54    0.72 
  -6  13   6    3.19    0.50 
  -6 -13   6    1.73    0.42 
  -6 -13   6    3.50    0.61 
   6 -13  -6    2.49    0.52 
  -6  13   5    9.89    0.68 
   6 -13  -5    9.24    0.70 
  -6 -13   5   10.69    0.64 
  -6 -13   5    9.41    0.80 
  -6  13   4    3.08    0.43 
  -6 -13   4    2.97    0.38 
  -6 -13   4    3.28    0.58 
   6 -13  -4    2.63    0.48 
  -6  13   3    0.74    0.32 
   6 -13  -3    0.72    0.42 
  -6 -13   3    0.00    0.48 
  -6 -13   3    0.78    0.29 
  -6  13   2    3.28    0.40 
  -6 -13   2    3.46    0.61 
   6 -13  -2    3.42    0.51 
  -6 -13   2    2.88    0.33 
  -6  13   1   30.97    0.89 
  -6 -13   1   32.62    1.25 
   6 -13  -1   29.25    1.03 
  -6 -13   1   31.67    0.79 
  -6  13   0    4.87    0.37 
  -6 -13   0    4.50    0.58 
   6 -13   0    5.16    0.55 
   6 -13   0    5.03    0.39 
   6  13   1    2.96    0.43 
  -6 -13  -1    2.68    0.57 
   6 -13   1    2.91    0.45 
   6 -13   1    2.62    0.33 
   6  13   2    2.05    0.41 
  -6 -13  -2    1.96    0.50 
   6 -13   2    2.16    0.35 
   6 -13   2    2.06    0.42 
   6  13   3    7.40    0.57 
   6 -13   3    7.28    0.59 
   6 -13   3    7.20    0.52 
  -6 -13  -3    9.14    0.73 
   6  13   4    3.08    0.46 
  -6 -13  -4    2.82    0.56 
   6 -13   4    2.46    0.44 
   6 -13   4    2.73    0.42 
   6  13   5    1.43    0.41 
   6 -13   5    1.20    0.43 
   6 -13   5    1.46    0.41 
  -6 -13  -5    1.21    0.48 
   6  13   6    1.60    0.41 
   6 -13   6    1.63    0.45 
   6 -13   6    0.54    0.40 
  -6 -13  -6    1.54    0.54 
   6  13   7    0.58    0.39 
   6 -13   7    0.98    0.44 
  -6 -13  -7    1.08    0.53 
   6 -13   7    0.89    0.46 
   6  13   8    0.23    0.38 
  -6 -13  -8    0.21    0.49 
   6 -13   8   -0.42    0.40 
   6 -13   8   -0.17    0.40 
   6  13   9    2.34    0.51 
  -6 -13  -9    2.87    0.61 
   6 -13   9    1.02    0.48 
  -6  14  10    0.43    0.47 
  -6 -14  10   -0.01    0.49 
  -6 -14  10   -0.07    0.46 
   6 -14 -10    1.11    0.50 
  -6  14   9    0.38    0.46 
  -6 -14   9   -0.14    0.46 
  -6 -14   9    0.52    0.45 
   6 -14  -9    1.23    0.51 
  -6  14   8    0.35    0.43 
  -6 -14   8    0.24    0.40 
  -6 -14   8    0.34    0.48 
   6 -14  -8    0.05    0.44 
  -6  14   7    0.45    0.43 
  -6 -14   7   -0.24    0.37 
   6 -14  -7    0.71    0.47 
  -6 -14   7   -0.11    0.46 
  -6  14   6   18.58    0.92 
  -6 -14   6   18.77    0.87 
   6 -14  -6   18.53    0.93 
  -6 -14   6   19.65    1.12 
  -6  14   5    4.59    0.53 
  -6 -14   5    5.17    0.50 
   6 -14  -5    5.63    0.62 
  -6 -14   5    5.45    0.67 
  -6  14   4    7.54    0.59 
  -6 -14   4    7.07    0.73 
   6 -14  -4    6.87    0.62 
  -6 -14   4    7.31    0.50 
  -6  14   3   -0.27    0.28 
  -6 -14   3    0.22    0.48 
  -6 -14   3   -0.23    0.25 
   6 -14  -3    0.28    0.41 
  -6  14   2    9.78    0.60 
  -6 -14   2   10.66    0.82 
   6 -14  -2   10.43    0.69 
  -6 -14   2   10.46    0.50 
  -6  14   1    4.89    0.42 
   6 -14  -1    4.95    0.54 
  -6 -14   1    5.48    0.66 
   6 -14   0   12.54    0.58 
   6 -14   0   11.16    0.76 
  -6 -14   0   13.39    0.91 
   6  14   1   -0.06    0.33 
  -6 -14  -1   -0.12    0.46 
   6 -14   1    0.26    0.34 
   6  14   2    2.33    0.42 
  -6 -14  -2    2.91    0.55 
   6 -14   2    1.38    0.44 
   6  14   3    2.06    0.41 
  -6 -14  -3    2.20    0.51 
   6 -14   3    1.25    0.35 
   6 -14   3    1.96    0.45 
   6  14   4    6.33    0.57 
   6 -14   4    5.00    0.53 
   6 -14   4    5.75    0.58 
  -6 -14  -4    5.75    0.65 
   6  14   5    0.66    0.38 
   6 -14   5    0.44    0.37 
   6 -14   5    0.93    0.40 
  -6 -14  -5    0.19    0.50 
   6  14   6    0.19    0.36 
   6 -14   6   -0.03    0.40 
  -6 -14  -6    0.24    0.51 
   6 -14   6   -0.31    0.39 
   6  14   7    0.33    0.39 
  -6 -14  -7   -0.09    0.49 
   6 -14   7    0.06    0.40 
   6  14   8    1.28    0.43 
  -6 -14  -8    1.18    0.56 
   6 -14   8    1.63    0.50 
   6 -14   9    0.11    0.44 
  -6 -14  -9    0.93    0.57 
  -6  15   9    0.06    0.40 
  -6 -15   9   -0.81    0.44 
   6 -15  -9    0.81    0.49 
  -6 -15   9    0.14    0.45 
  -6  15   8    1.18    0.47 
  -6 -15   8    0.37    0.44 
  -6 -15   8    0.45    0.50 
   6 -15  -8    0.35    0.46 
  -6  15   7    1.07    0.43 
   6 -15  -7    1.39    0.52 
  -6 -15   7    1.78    0.57 
  -6 -15   7    1.79    0.48 
  -6  15   6   -0.09    0.34 
   6 -15  -6    0.15    0.46 
  -6 -15   6    0.28    0.50 
  -6 -15   6    0.63    0.39 
  -6  15   5    4.98    0.55 
   6 -15  -5    4.88    0.62 
  -6 -15   5    5.79    0.53 
  -6 -15   5    4.66    0.67 
  -6  15   4    7.01    0.58 
   6 -15  -4    6.23    0.61 
  -6 -15   4    7.01    0.53 
  -6 -15   4    5.93    0.70 
  -6  15   3    0.38    0.31 
  -6 -15   3    0.03    0.47 
  -6 -15   3   -0.17    0.25 
   6 -15  -3    0.55    0.42 
  -6  15   2    9.08    0.56 
   6 -15  -2    7.87    0.67 
  -6 -15   2    7.73    0.47 
  -6 -15   2    7.24    0.73 
  -6 -15   1    4.45    0.60 
   6 -15  -1    4.74    0.43 
   6 -15  -1    4.58    0.55 
  -6 -15   0    2.65    0.56 
   6 -15   0    2.13    0.33 
   6 -15   0    2.39    0.47 
   6  15   1    1.05    0.39 
  -6 -15  -1    0.79    0.50 
   6 -15   1    1.34    0.44 
   6  15   2   11.72    0.71 
  -6 -15  -2   13.52    0.94 
   6 -15   2   11.03    0.77 
   6  15   3    0.49    0.38 
   6 -15   3    0.38    0.40 
  -6 -15  -3    1.04    0.51 
   6  15   4    3.15    0.47 
  -6 -15  -4    0.64    0.53 
   6  15   5    0.24    0.36 
  -6 -15  -5    1.04    0.54 
   6 -15   5    0.19    0.41 
   6  15   6    2.21    0.45 
  -6 -15  -6    2.24    0.59 
   6 -15   6    1.91    0.49 
   6  15   7   -0.04    0.38 
  -6 -15  -7    0.12    0.53 
   6 -15   7    0.03    0.42 
   6  15   8    0.42    0.40 
  -6 -15  -8    0.29    0.54 
   6 -15   8    0.79    0.45 
  -6  16   9    0.76    0.49 
  -6 -16   9    0.49    0.48 
   6 -16  -9    0.64    0.50 
  -6 -16   9    0.23    0.50 
  -6  16   8   -0.01    0.43 
  -6 -16   8    0.10    0.41 
   6 -16  -8   -0.20    0.46 
  -6 -16   8   -0.26    0.47 
  -6  16   7    3.33    0.56 
   6 -16  -7    3.16    0.59 
  -6 -16   7    3.02    0.52 
  -6 -16   7    3.00    0.62 
  -6  16   6    0.86    0.42 
   6 -16  -6    0.59    0.48 
  -6 -16   6    0.36    0.37 
  -6 -16   6   -0.31    0.49 
  -6  16   5    1.92    0.45 
  -6 -16   5    2.49    0.60 
   6 -16  -5    2.79    0.52 
  -6 -16   5    3.14    0.45 
  -6  16   4    0.25    0.35 
  -6 -16   4    0.40    0.33 
   6 -16  -4    0.60    0.42 
  -6 -16   4   -0.10    0.49 
  -6  16   3    3.08    0.45 
  -6 -16   3    2.80    0.61 
   6 -16  -3    2.36    0.43 
  -6 -16   3    2.25    0.37 
   6 -16  -3    2.85    0.49 
   6 -16  -2    0.53    0.43 
  -6 -16   2    0.23    0.49 
   6 -16  -2    0.63    0.32 
   6 -16  -1    0.52    0.43 
  -6 -16   1    0.05    0.48 
   6 -16  -1    0.15    0.29 
  -6 -16   0    0.29    0.50 
   6 -16   0   -0.30    0.40 
   6  16   1   30.71    1.07 
  -6 -16  -1   31.82    1.27 
   6 -16   1   31.90    1.17 
   6  16   2    3.82    0.51 
   6 -16   2    3.35    0.51 
  -6 -16  -2    3.95    0.60 
   6  16   3    1.26    0.41 
  -6 -16  -3    1.74    0.57 
   6 -16   3    1.15    0.46 
   6  16   4    0.23    0.38 
  -6 -16  -4    1.16    0.55 
   6 -16   4    0.62    0.45 
   6  16   5    1.47    0.42 
   6 -16   5    1.37    0.47 
  -6 -16  -5    1.67    0.54 
   6  16   6    0.07    0.39 
  -6 -16  -6    0.03    0.49 
   6 -16   6   -0.32    0.41 
   6  16   7    3.17    0.53 
  -6 -16  -7    3.19    0.67 
   6 -16   7    1.66    0.53 
   6 -16   8    0.09    0.47 
  -6 -16  -8    0.83    0.59 
  -6  17   8    1.52    0.52 
   6 -17  -8    1.45    0.55 
  -6 -17   8    2.81    0.63 
  -6 -17   8    2.77    0.54 
  -6  17   7    1.17    0.48 
  -6 -17   7    1.30    0.48 
   6 -17  -7    1.41    0.53 
  -6 -17   7    1.46    0.58 
  -6  17   6   -0.10    0.39 
   6 -17  -6    0.66    0.41 
  -6 -17   6   -0.29    0.37 
   6 -17  -6   -0.27    0.40 
  -6 -17   6    0.39    0.50 
  -6  17   5    1.36    0.43 
   6 -17  -5    0.71    0.45 
  -6 -17   5    1.61    0.57 
   6 -17  -5    1.24    0.43 
  -6 -17   5    1.29    0.40 
  -6  17   4    3.57    0.51 
   6 -17  -4    2.92    0.48 
  -6 -17   4    2.57    0.40 
   6 -17  -4    3.25    0.57 
  -6 -17   4    2.79    0.62 
  -6 -17   3   -0.19    0.50 
   6 -17  -3    0.35    0.35 
  -6 -17   3   -0.12    0.28 
   6 -17  -3   -0.35    0.43 
  -6 -17   2    1.39    0.55 
   6 -17  -2    1.01    0.35 
   6 -17  -2    0.74    0.46 
  -6 -17   1    1.26    0.56 
   6 -17  -1    1.95    0.51 
   6 -17  -1    2.38    0.38 
   6 -17   0    7.69    0.69 
  -6 -17   0    8.32    0.79 
   6  17   1    0.58    0.39 
  -6 -17  -1    0.42    0.51 
   6 -17   1    0.07    0.44 
   6  17   2    8.62    0.67 
  -6 -17  -2    7.29    0.74 
   6 -17   2    7.15    0.67 
   6  17   3    1.48    0.41 
   6 -17   3    0.90    0.43 
  -6 -17  -3    0.95    0.55 
   6  17   4    0.85    0.39 
   6 -17   4    0.06    0.39 
  -6 -17  -4   -0.22    0.46 
   6  17   5   -0.38    0.37 
  -6 -17  -5    0.16    0.49 
   6 -17   5   -0.44    0.41 
   6  17   6    1.42    0.46 
  -6 -17  -6    1.40    0.60 
   6 -17   6    0.91    0.49 
   6 -17   7    1.10    0.51 
  -6 -17  -7    3.00    0.68 
  -6  18   8    0.88    0.49 
  -6 -18   8    0.13    0.51 
   6 -18  -8    0.35    0.54 
  -6 -18   8    0.86    0.48 
   6 -18  -8    0.16    0.48 
  -6  18   7    2.09    0.54 
   6 -18  -7    1.73    0.56 
  -6 -18   7    1.07    0.57 
   6 -18  -7    1.79    0.52 
  -6 -18   7    2.14    0.50 
  -6  18   6    1.60    0.50 
   6 -18  -6    2.28    0.51 
  -6 -18   6    1.76    0.58 
   6 -18  -6    1.40    0.53 
  -6 -18   6    1.92    0.44 
  -6 -18   5    0.94    0.55 
   6 -18  -5    1.36    0.49 
  -6 -18   5    1.73    0.43 
   6 -18  -5    1.56    0.45 
   6 -18  -4    3.30    0.49 
  -6 -18   4    2.56    0.42 
   6 -18  -4    3.13    0.59 
  -6 -18   4    2.21    0.60 
  -6 -18   3    0.10    0.52 
   6 -18  -3    0.57    0.43 
   6 -18  -3   -0.19    0.35 
  -6 -18   2    3.65    0.65 
   6 -18  -2    4.28    0.50 
   6 -18  -2    4.68    0.61 
   6 -18  -1    0.89    0.47 
  -6 -18   1   -0.49    0.49 
  -6 -18   0    4.11    0.63 
   6 -18   0    3.52    0.53 
   6  18   1    1.79    0.46 
  -6 -18  -1    1.97    0.54 
   6 -18   1    1.61    0.51 
   6  18   2   -1.06    0.33 
  -6 -18  -2    0.24    0.52 
   6 -18   2   -0.87    0.39 
   6  18   3    0.19    0.37 
  -6 -18  -3   -0.55    0.51 
   6 -18   3    0.25    0.41 
   6  18   4    3.15    0.52 
   6 -18   4    2.37    0.54 
  -6 -18  -4    1.23    0.56 
   6  18   5   -0.26    0.38 
   6 -18   5   -0.12    0.40 
  -6 -18  -5   -0.95    0.51 
   6  18   6    0.00    0.41 
  -6 -18  -6    0.10    0.58 
   6 -18   6   -0.74    0.42 
   6 -18   7   -0.11    0.48 
  -6 -18  -7   -0.01    0.58 
  -6 -19   7    0.45    0.55 
   6 -19  -7    0.15    0.47 
   6 -19  -7    0.70    0.53 
  -6 -19   7    1.46    0.49 
  -6 -19   6    0.19    0.40 
   6 -19  -6    0.79    0.52 
   6 -19  -6   -0.22    0.42 
  -6 -19   6   -0.19    0.53 
  -6 -19   5    2.58    0.64 
   6 -19  -5    3.09    0.60 
   6 -19  -5    2.74    0.52 
  -6 -19   5    3.51    0.50 
  -6 -19   4   -0.21    0.52 
   6 -19  -4    0.33    0.47 
   6 -19  -4    0.66    0.39 
   6 -19  -3    0.85    0.39 
   6 -19  -3    0.28    0.48 
  -6 -19   3   -0.12    0.51 
   6 -19  -2   -0.47    0.44 
  -6 -19   2    0.70    0.56 
   6 -19  -2    0.62    0.36 
  -6 -19   1    2.35    0.58 
   6 -19  -1    4.13    0.58 
   6 -19   0    0.53    0.48 
  -6 -19   0   -0.86    0.49 
   6  19   1    4.18    0.55 
   6 -19   1    3.18    0.57 
  -6 -19  -1    4.03    0.68 
   6  19   2    0.27    0.41 
   6 -19   2    0.79    0.43 
  -6 -19  -2    0.98    0.53 
   6  19   3    2.92    0.51 
   6 -19   3    3.02    0.57 
  -6 -19  -3    2.38    0.61 
   6  19   4   -0.40    0.36 
   6 -19   4   -0.22    0.44 
  -6 -19  -4   -0.08    0.55 
   6  19   5    1.14    0.44 
   6 -19   5    0.12    0.48 
  -6 -19  -5    0.91    0.57 
  -6 -19  -6    1.05    0.64 
   6 -19   6    0.11    0.48 
   6 -20  -6    1.35    0.52 
   6 -20  -6    1.27    0.55 
  -6 -20   6    0.16    0.40 
  -6 -20   6    0.19    0.55 
   6 -20  -5    0.47    0.43 
  -6 -20   5    0.07    0.38 
  -6 -20   5    0.06    0.55 
   6 -20  -5    0.20    0.51 
   6 -20  -4    0.32    0.50 
   6 -20  -4    0.52    0.42 
  -6 -20   4   -0.48    0.53 
  -6 -20   3    0.68    0.58 
   6 -20  -3    1.61    0.55 
   6 -20  -3    2.09    0.46 
  -6 -20   2    0.04    0.55 
   6 -20  -2    0.10    0.48 
   6 -20  -1   -0.20    0.45 
  -6 -20   1   -0.57    0.51 
   6 -20   0    2.83    0.59 
  -6 -20   0    2.03    0.61 
   6  20   1    6.46    0.63 
   6 -20   1    5.36    0.65 
  -6 -20  -1    4.33    0.69 
   6  20   2    0.17    0.40 
  -6 -20  -2   -0.62    0.48 
   6 -20   2    0.10    0.47 
   6  20   3    0.68    0.45 
   6 -20   3    1.20    0.52 
  -6 -20  -3    0.67    0.54 
   6  20   4    0.32    0.41 
  -6 -20  -4    0.82    0.55 
   6 -20   4    0.61    0.46 
   6 -20   5   -0.10    0.48 
  -6 -20  -5    0.04    0.59 
   6 -21  -5    0.21    0.53 
   6 -21  -5   -0.09    0.42 
  -6 -21   5   -0.11    0.56 
   6 -21  -4    0.52    0.42 
   6 -21  -4    0.74    0.54 
  -6 -21   4    0.11    0.57 
   6 -21  -3   -0.61    0.45 
  -6 -21   3    0.17    0.58 
   6 -21  -2    0.02    0.48 
  -6 -21   2    0.60    0.57 
   6 -21  -1   -0.14    0.48 
  -6 -21   1    0.39    0.56 
  -6 -21   0    2.68    0.67 
   6 -21   0    2.56    0.59 
   6  21   1    0.45    0.43 
   6 -21   1   -0.32    0.42 
  -6 -21  -1    0.33    0.52 
   6  21   2    2.49    0.52 
   6 -21   2    2.16    0.58 
  -6 -21  -2    2.12    0.66 
   6  21   3   -0.35    0.38 
   6 -21   3   -0.34    0.47 
  -6 -21  -3   -0.95    0.53 
  -6 -21  -4    0.04    0.59 
   6 -21   4    0.08    0.50 
  -6 -22   3    1.26    0.63 
   6 -22  -3    1.13    0.57 
   6 -22  -2    0.42    0.52 
  -6 -22   2   -0.50    0.56 
   6 -22  -1   -0.17    0.51 
  -6 -22   1   -0.50    0.56 
   6  22   0    0.05    0.45 
  -6 -22   0    0.86    0.60 
   6 -22   0    0.17    0.51 
   6  22   1    1.08    0.48 
  -6 -22  -1   -0.07    0.58 
   6 -22   1    0.46    0.52 
   6  22   2   -0.32    0.43 
  -6 -22  -2    0.22    0.58 
   6 -22   2   -0.10    0.48 
   6 -22   3   -0.94    0.46 
  -6 -22  -3    0.13    0.59 
  -7   0  12   -0.16    0.43 
  -7   0  11   -0.08    0.44 
  -7   0  10    0.80    0.48 
  -7   0   9   -0.09    0.37 
  -7   0   8    9.43    0.73 
  -7   0   7   -0.29    0.34 
  -7   0   6   -0.27    0.31 
  -7   0   5   -0.22    0.33 
  -7   0   4  116.86    2.47 
  -7   0   3    0.00    0.32 
  -7   0   2    0.36    0.31 
   7   0  -2   -0.04    0.24 
  -7   0   1    0.22    0.29 
   7   0  -1    0.01    0.23 
   7   0  -1   -0.19    0.20 
   7   0   0   74.42    1.58 
  -7   0   0   76.31    1.68 
   7   0   0   77.33    1.50 
  -7   0  -1   -0.09    0.28 
   7   0   1    0.00    0.24 
   7   0   1   -0.14    0.20 
   7   0   2    7.25    0.50 
   7   0   2    7.31    0.41 
  -7   0  -2    8.66    0.56 
   7   0   3    0.06    0.22 
  -7   0  -3   -0.30    0.31 
   7   0   3   -0.46    0.26 
  -7   0  -4   38.58    1.04 
   7   0   4   38.48    1.09 
   7   0   4   37.52    0.89 
   7   0   5    0.33    0.34 
  -7   0  -5    0.26    0.33 
   7   0   5    0.38    0.23 
   7   0   6    7.58    0.44 
  -7   0  -6    8.25    0.61 
   7   0   6    7.01    0.56 
   7   0   7   -0.48    0.30 
   7   0   8    0.32    0.38 
   7   0   9    0.00    0.36 
   7   0  10    1.77    0.49 
   7   0  11   -0.31    0.45 
  -7   1  12   -0.15    0.48 
  -7  -1  12   -0.73    0.44 
  -7   1  11   -0.04    0.44 
  -7  -1  11    0.12    0.40 
  -7   1  10    0.67    0.44 
  -7  -1  10   -0.13    0.43 
  -7   1   9    0.84    0.45 
  -7  -1   9    1.47    0.48 
  -7   1   8   -0.20    0.36 
  -7  -1   8    0.08    0.38 
  -7   1   7    1.85    0.42 
  -7  -1   7    2.10    0.43 
  -7   1   6    6.38    0.56 
  -7  -1   6    5.45    0.56 
  -7   1   5    2.16    0.39 
  -7  -1   5    2.43    0.41 
  -7   1   4    0.85    0.36 
  -7  -1   4    0.15    0.35 
  -7   1   3   66.57    1.57 
  -7  -1   3   61.79    1.56 
   7  -1  -3   66.25    1.36 
  -7   1   2   36.07    1.01 
   7   1  -2   35.62    0.93 
  -7  -1   2   34.97    1.04 
   7  -1  -2   35.95    0.91 
   7  -1  -2   36.15    0.96 
   7   1  -1   10.37    0.49 
  -7   1   1   12.24    0.61 
   7   1  -1   11.15    0.54 
   7  -1  -1    9.64    0.50 
   7  -1  -1   11.36    0.55 
  -7  -1   1   10.60    0.64 
   7   1   0   11.55    0.48 
  -7   1   0   12.47    0.60 
   7   1   0   10.47    0.56 
   7  -1   0   11.30    0.54 
   7  -1   0   11.27    0.50 
  -7  -1   0   11.84    0.66 
  -7   1  -1   22.68    0.79 
   7   1   1   22.71    0.63 
   7   1   1   22.13    0.77 
   7  -1   1   23.00    0.75 
   7  -1   1   22.08    0.67 
  -7  -1  -1   22.86    0.88 
   7   1   2   27.81    0.71 
  -7   1  -2   30.44    0.89 
   7   1   2   28.87    0.90 
  -7  -1  -2   29.52    0.92 
   7  -1   2   29.10    0.78 
   7  -1   2   28.97    0.87 
   7   1   3    1.06    0.23 
   7   1   3    0.77    0.29 
  -7   1  -3    0.76    0.31 
   7  -1   3    1.32    0.27 
   7  -1   3    1.03    0.30 
  -7  -1  -3    0.42    0.34 
   7   1   4    5.75    0.36 
  -7   1  -4    6.23    0.46 
   7   1   4    5.20    0.50 
  -7  -1  -4    5.78    0.48 
   7  -1   4    5.19    0.38 
   7  -1   4    6.41    0.52 
   7   1   5   21.31    0.61 
  -7   1  -5   23.24    0.81 
   7   1   5   21.05    0.86 
   7  -1   5   21.46    0.68 
   7  -1   5   20.55    0.84 
  -7  -1  -5   21.04    0.82 
   7   1   6    1.51    0.40 
   7  -1   6    1.47    0.39 
   7  -1   6    1.29    0.28 
  -7  -1  -6    1.83    0.37 
   7   1   7    5.86    0.55 
   7  -1   7    5.29    0.43 
   7  -1   7    5.79    0.57 
   7   1   8    0.33    0.35 
   7  -1   8    0.54    0.40 
   7   1   9    0.53    0.42 
   7  -1   9   -0.03    0.40 
   7   1  10    0.01    0.42 
   7  -1  10   -0.02    0.39 
   7   1  11    0.22    0.47 
   7  -1  11    0.31    0.48 
  -7   2  12    0.01    0.48 
  -7  -2  12   -0.53    0.44 
  -7   2  11    1.24    0.52 
  -7  -2  11    0.37    0.48 
  -7   2  10    0.02    0.39 
  -7  -2  10   -0.57    0.41 
  -7   2   9    0.13    0.36 
  -7  -2   9    0.27    0.43 
  -7   2   8   -0.15    0.36 
  -7  -2   8   -0.09    0.37 
  -7   2   7   11.43    0.76 
  -7  -2   7    9.36    0.70 
  -7   2   6    0.18    0.34 
  -7  -2   6   -0.55    0.34 
  -7   2   5    1.76    0.38 
  -7  -2   5    1.99    0.40 
  -7   2   4    2.64    0.39 
  -7  -2   4    2.47    0.41 
  -7   2   3   22.61    0.82 
  -7  -2   3   23.10    0.88 
   7  -2  -3   24.16    0.72 
  -7   2   2    0.57    0.29 
   7   2  -2    0.71    0.28 
  -7  -2   2    0.45    0.34 
   7  -2  -2    0.26    0.22 
   7  -2  -2    0.55    0.28 
   7   2  -1   47.83    1.15 
  -7   2   1   47.89    1.18 
   7  -2  -1   46.71    1.09 
  -7  -2   1   48.91    1.30 
   7  -2  -1   47.43    1.12 
  -7   2   0    0.82    0.26 
   7   2   0    0.62    0.21 
   7   2   0    0.71    0.27 
  -7  -2   0    0.94    0.35 
   7  -2   0    0.87    0.26 
   7  -2   0    0.53    0.25 
   7   2   1   31.68    0.93 
  -7   2  -1   31.61    0.89 
   7   2   1   31.69    0.74 
   7  -2   1   31.60    0.88 
   7  -2   1   32.21    0.83 
  -7  -2  -1   30.50    1.00 
   7   2   2    0.24    0.19 
  -7   2  -2    0.44    0.28 
   7   2   2   -0.57    0.25 
  -7  -2  -2    0.20    0.32 
   7  -2   2    0.01    0.26 
   7  -2   2   -0.12    0.22 
  -7   2  -3   74.51    1.56 
   7   2   3   75.59    1.38 
   7   2   3   73.50    1.67 
   7  -2   3   73.40    1.63 
  -7  -2  -3   75.37    1.68 
   7  -2   3   75.04    1.51 
  -7   2  -4    4.55    0.39 
   7   2   4    4.33    0.47 
   7   2   4    4.38    0.30 
  -7  -2  -4    4.11    0.46 
   7  -2   4    4.68    0.38 
   7  -2   4    4.04    0.45 
   7   2   5    4.94    0.50 
  -7   2  -5    5.63    0.43 
   7   2   5    5.40    0.33 
  -7  -2  -5    6.16    0.51 
   7  -2   5    6.14    0.53 
   7  -2   5    5.47    0.41 
   7   2   6    5.42    0.54 
  -7  -2  -6    6.33    0.50 
   7  -2   6    5.84    0.43 
   7  -2   6    6.03    0.57 
   7   2   7   -0.20    0.34 
  -7  -2  -7   -0.07    0.35 
   7  -2   7   -0.17    0.34 
   7  -2   7    0.49    0.27 
   7   2   8    1.55    0.43 
   7  -2   8    1.31    0.33 
   7  -2   8    0.92    0.43 
   7   2   9   -0.18    0.39 
   7  -2   9    0.17    0.37 
   7   2  10    0.14    0.41 
   7  -2  10   -0.33    0.41 
   7   2  11    0.33    0.46 
   7  -2  11    0.24    0.49 
  -7   3  12    0.65    0.51 
  -7  -3  12    0.52    0.48 
  -7   3  11   -0.30    0.45 
  -7  -3  11    0.98    0.51 
  -7   3  10    0.81    0.46 
  -7  -3  10    0.30    0.44 
  -7   3   9    2.88    0.50 
  -7  -3   9    3.40    0.53 
  -7   3   8   -0.15    0.35 
  -7  -3   8   -0.16    0.37 
  -7   3   7   -0.55    0.29 
  -7  -3   7    0.00    0.34 
  -7   3   6    1.49    0.40 
  -7  -3   6    1.10    0.41 
  -7   3   5    1.17    0.35 
  -7  -3   5    0.98    0.38 
  -7   3   4    4.48    0.47 
   7  -3  -4    4.03    0.35 
  -7  -3   4    4.84    0.53 
  -7   3   3    4.69    0.45 
   7  -3  -3    5.33    0.37 
   7  -3  -3    4.54    0.42 
  -7  -3   3    5.65    0.55 
  -7   3   2   53.61    1.33 
   7  -3  -2   56.03    1.29 
   7  -3  -2   56.35    1.19 
  -7  -3   2   54.42    1.42 
   7   3  -1    0.57    0.27 
  -7   3   1    0.32    0.25 
   7  -3  -1    0.14    0.26 
  -7  -3   1    0.43    0.36 
   7  -3  -1    0.37    0.23 
  -7   3   0    4.85    0.39 
   7   3   0    5.43    0.32 
   7   3   0    4.73    0.40 
  -7  -3   0    5.28    0.51 
   7  -3   0    4.38    0.37 
   7  -3   0    5.32    0.41 
  -7   3  -1   21.22    0.69 
   7   3   1   21.33    0.56 
   7   3   1   21.89    0.78 
   7  -3   1   21.91    0.71 
  -7  -3  -1   21.01    0.80 
   7  -3   1   20.68    0.69 
  -7   3  -2   17.43    0.63 
   7   3   2   17.62    0.50 
   7   3   2   17.85    0.69 
   7  -3   2   18.31    0.64 
  -7  -3  -2   18.48    0.79 
   7  -3   2   16.36    0.67 
   7   3   3    3.62    0.25 
  -7   3  -3    3.60    0.34 
   7   3   3    4.23    0.45 
  -7  -3  -3    4.32    0.48 
   7  -3   3    3.46    0.39 
   7  -3   3    3.87    0.37 
   7   3   4   47.74    0.93 
  -7   3  -4   47.95    1.09 
   7   3   4   48.80    1.29 
   7  -3   4   49.38    1.26 
   7  -3   4   46.11    1.11 
  -7  -3  -4   47.83    1.26 
   7   3   5    9.64    0.68 
   7  -3   5    8.93    0.63 
   7  -3   5    9.25    0.51 
  -7  -3  -5    9.42    0.62 
   7   3   6    1.43    0.40 
   7  -3   6    1.01    0.31 
  -7  -3  -6    1.48    0.40 
   7  -3   6    1.65    0.40 
   7   3   7    0.15    0.36 
   7  -3   7   -0.12    0.27 
   7  -3   7   -0.07    0.32 
  -7  -3  -7    0.23    0.36 
   7   3   8    0.55    0.41 
   7  -3   8    0.31    0.40 
   7  -3   8    0.97    0.33 
   7   3   9    1.95    0.48 
   7  -3   9    1.09    0.47 
   7   3  10   -0.10    0.39 
   7  -3  10    0.01    0.45 
   7   3  11    0.25    0.46 
   7  -3  11    0.54    0.50 
  -7   4  12    0.30    0.50 
  -7  -4  12    0.39    0.47 
  -7   4  11    0.29    0.46 
  -7  -4  11    0.43    0.48 
  -7   4  10    1.82    0.52 
  -7  -4  10    2.37    0.52 
  -7   4   9   -0.36    0.37 
  -7  -4   9    0.28    0.40 
  -7   4   8    4.18    0.52 
  -7  -4   8    3.79    0.56 
  -7  -4   8    3.56    0.49 
  -7   4   7    0.31    0.33 
  -7  -4   7    0.35    0.39 
  -7   4   6    2.00    0.39 
  -7  -4   6    1.86    0.43 
  -7   4   5    3.66    0.45 
   7  -4  -5    2.23    0.31 
  -7  -4   5    3.29    0.47 
  -7   4   4   59.45    1.48 
  -7  -4   4   59.73    1.55 
   7  -4  -4   56.64    1.21 
  -7   4   3    2.87    0.39 
   7  -4  -3    2.71    0.40 
   7  -4  -3    2.54    0.28 
  -7  -4   3    4.01    0.52 
  -7   4   2    0.51    0.27 
   7  -4  -2    0.32    0.22 
   7  -4  -2   -0.07    0.28 
  -7  -4   2    0.41    0.39 
   7   4  -1   16.00    0.67 
  -7   4   1   15.17    0.64 
  -7  -4   1   14.27    0.81 
   7  -4  -1   15.20    0.66 
   7  -4  -1   15.44    0.56 
   7   4   0   41.90    0.87 
  -7   4   0   41.31    1.02 
   7   4   0   38.30    1.06 
   7  -4   0   39.04    0.97 
  -7  -4   0   39.85    1.21 
   7  -4   0   40.82    1.03 
   7   4   1    1.44    0.33 
  -7   4  -1    1.39    0.26 
   7   4   1    1.58    0.21 
  -7  -4  -1    1.76    0.41 
   7  -4   1    1.80    0.30 
   7  -4   1    1.14    0.31 
   7   4   2   10.85    0.62 
  -7   4  -2   10.49    0.47 
   7   4   2   10.93    0.36 
  -7  -4  -2   11.03    0.73 
   7  -4   2   10.26    0.55 
   7  -4   2   10.29    0.56 
   7   4   3   -0.07    0.13 
   7   4   3   -0.15    0.30 
  -7   4  -3    0.07    0.22 
  -7  -4  -3   -0.05    0.38 
   7  -4   3   -0.07    0.27 
   7  -4   3    0.32    0.30 
   7   4   4    6.49    0.54 
   7  -4   4    7.38    0.47 
   7  -4   4    7.01    0.53 
  -7  -4  -4    6.58    0.56 
   7   4   5   11.34    0.71 
  -7  -4  -5    9.92    0.71 
   7  -4   5   10.20    0.53 
   7  -4   5    9.85    0.58 
   7   4   6   12.39    0.74 
   7  -4   6   11.94    0.60 
   7  -4   6   10.79    0.67 
  -7  -4  -6   12.37    0.70 
   7   4   7    0.17    0.32 
  -7  -4  -7    0.78    0.40 
   7  -4   7   -0.33    0.28 
   7  -4   7   -0.54    0.34 
   7   4   8    6.11    0.59 
   7  -4   8    3.91    0.47 
   7  -4   8    5.88    0.61 
  -7  -4  -8    5.12    0.55 
   7   4   9   -0.58    0.36 
   7  -4   9    0.01    0.32 
   7  -4   9   -0.64    0.39 
   7   4  10    0.54    0.45 
   7  -4  10    1.57    0.49 
   7   4  11   -0.04    0.44 
   7  -4  11    0.42    0.51 
  -7   5  12    0.31    0.49 
  -7  -5  12   -0.41    0.46 
  -7   5  11    0.02    0.46 
  -7  -5  11   -0.62    0.42 
  -7  -5  11    0.64    0.48 
  -7   5  10    0.07    0.40 
  -7  -5  10    0.67    0.45 
  -7  -5  10   -0.06    0.44 
  -7   5   9    2.52    0.52 
  -7  -5   9    2.69    0.53 
  -7  -5   9    3.09    0.53 
  -7   5   8   -0.38    0.32 
  -7  -5   8    0.07    0.37 
  -7  -5   8   -0.21    0.39 
  -7   5   7    0.97    0.39 
  -7  -5   7    0.84    0.34 
  -7  -5   7    1.26    0.44 
  -7   5   6    0.19    0.34 
  -7  -5   6   -0.24    0.31 
  -7  -5   6    0.22    0.40 
  -7   5   5   18.15    0.78 
  -7  -5   5   17.24    0.73 
  -7  -5   5   16.93    0.91 
   7  -5  -5   16.57    0.58 
  -7   5   4    8.43    0.62 
   7  -5  -4    8.11    0.58 
  -7  -5   4    9.77    0.71 
   7  -5  -4    9.24    0.45 
  -7   5   3   49.42    1.28 
   7  -5  -3   48.09    1.04 
   7  -5  -3   48.24    1.26 
  -7  -5   3   49.96    1.40 
  -7   5   2    9.04    0.54 
   7  -5  -2    8.83    0.57 
   7  -5  -2    7.82    0.41 
  -7  -5   2    9.73    0.71 
  -7   5   1    2.54    0.32 
   7   5  -1    2.04    0.36 
  -7  -5   1    2.50    0.44 
   7  -5  -1    2.27    0.34 
   7  -5  -1    2.82    0.29 
   7   5   0    2.61    0.38 
  -7   5   0    3.68    0.33 
   7  -5   0    3.52    0.39 
  -7  -5   0    3.50    0.46 
  -7   5  -1   49.23    1.11 
   7   5   1   48.10    1.22 
   7   5   1   49.86    0.94 
   7  -5   1   48.60    1.14 
   7  -5   1   47.34    1.18 
  -7  -5  -1   52.31    1.38 
   7   5   2   34.32    0.67 
  -7   5  -2   36.66    0.85 
   7   5   2   36.86    1.04 
   7  -5   2   36.44    0.97 
  -7  -5  -2   35.57    1.14 
   7  -5   2   37.08    1.02 
  -7   5  -3   11.91    0.45 
   7   5   3   12.87    0.70 
  -7  -5  -3   14.05    0.79 
   7  -5   3   13.00    0.62 
   7  -5   3   11.14    0.60 
   7   5   4    5.19    0.51 
   7  -5   4    4.79    0.44 
   7  -5   4    4.30    0.45 
  -7  -5  -4    6.13    0.57 
   7   5   5    7.20    0.59 
   7  -5   5    6.79    0.50 
   7  -5   5    6.96    0.55 
  -7  -5  -5    7.61    0.59 
   7   5   6    4.82    0.51 
  -7  -5  -6    6.30    0.57 
   7  -5   6    6.31    0.56 
   7  -5   6    5.59    0.48 
   7   5   7    1.21    0.42 
  -7  -5  -7    1.09    0.44 
   7  -5   7    1.44    0.42 
   7  -5   7    0.94    0.33 
   7   5   8    2.41    0.46 
   7  -5   8    1.91    0.45 
  -7  -5  -8    1.89    0.45 
   7  -5   8    2.19    0.40 
   7   5   9    2.51    0.50 
   7  -5   9    3.94    0.49 
   7  -5   9    3.39    0.57 
   7   5  10   -0.43    0.40 
   7  -5  10    0.29    0.47 
   7   5  11    0.56    0.48 
   7  -5  11    0.37    0.52 
  -7   6  11    1.26    0.52 
  -7  -6  11    2.48    0.55 
  -7  -6  11    3.34    0.62 
  -7   6  10    0.74    0.47 
  -7  -6  10   -0.06    0.41 
  -7  -6  10    0.30    0.45 
  -7   6   9    0.08    0.40 
  -7  -6   9   -0.29    0.41 
  -7  -6   9   -0.27    0.38 
  -7   6   8    2.90    0.52 
  -7  -6   8    2.60    0.47 
  -7  -6   8    2.60    0.52 
  -7   6   7    3.07    0.49 
  -7  -6   7    2.40    0.50 
  -7  -6   7    3.07    0.46 
  -7   6   6    2.84    0.45 
  -7  -6   6    2.59    0.46 
  -7  -6   6    3.67    0.45 
  -7   6   5    0.26    0.32 
  -7  -6   5    1.41    0.43 
   7  -6  -5    0.67    0.35 
  -7  -6   5    0.69    0.33 
  -7   6   4   11.90    0.68 
  -7  -6   4   14.46    0.89 
  -7  -6   4   10.54    0.60 
   7  -6  -4   11.12    0.71 
   7  -6  -4   11.97    0.46 
  -7   6   3   56.61    1.38 
   7  -6  -3   54.26    1.35 
   7  -6  -3   53.48    1.11 
  -7  -6   3   55.53    1.52 
  -7   6   2    3.77    0.38 
   7  -6  -2    3.76    0.42 
  -7  -6   2    4.77    0.53 
   7  -6  -2    4.36    0.31 
   7   6  -1   24.06    0.83 
  -7   6   1   23.09    0.75 
   7  -6  -1   24.00    0.83 
   7  -6  -1   23.86    0.68 
  -7  -6   1   25.36    0.98 
  -7   6   0    8.18    0.46 
   7   6   0    7.70    0.54 
  -7  -6   0    8.38    0.64 
   7  -6   0    7.15    0.51 
   7  -6   0    8.04    0.46 
   7   6   1    2.33    0.19 
  -7   6  -1    1.85    0.26 
   7   6   1    1.85    0.36 
   7  -6   1    2.53    0.32 
  -7  -6  -1    2.87    0.46 
   7  -6   1    1.87    0.35 
   7   6   2    0.22    0.28 
  -7   6  -2    0.04    0.18 
   7  -6   2    0.01    0.26 
  -7  -6  -2   -0.28    0.40 
   7  -6   2    0.10    0.30 
   7   6   3   48.74    1.31 
  -7  -6  -3   50.54    1.39 
   7  -6   3   50.94    1.26 
   7  -6   3   50.69    1.27 
   7   6   4    0.30    0.34 
  -7  -6  -4    0.81    0.43 
   7  -6   4    0.92    0.34 
   7  -6   4    0.72    0.34 
   7   6   5   12.71    0.74 
  -7  -6  -5   12.68    0.84 
   7  -6   5   12.62    0.68 
   7  -6   5   10.52    0.58 
   7   6   6    4.76    0.53 
  -7  -6  -6    3.28    0.51 
   7  -6   6    3.18    0.44 
   7  -6   6    4.31    0.44 
   7   6   7    9.38    0.70 
  -7  -6  -7   10.23    0.76 
   7  -6   7    8.71    0.61 
   7  -6   7   10.12    0.70 
   7   6   8    2.71    0.50 
   7  -6   8    2.44    0.51 
  -7  -6  -8    2.76    0.51 
   7  -6   8    2.19    0.43 
   7   6   9    2.09    0.50 
  -7  -6  -9    1.70    0.49 
   7  -6   9    1.24    0.48 
   7  -6   9    1.18    0.41 
   7   6  10   -0.33    0.39 
   7  -6  10    0.05    0.45 
   7  -6  10   -0.22    0.35 
  -7   7  11    0.08    0.45 
  -7  -7  11    0.33    0.49 
  -7  -7  11    0.05    0.47 
  -7   7  10    1.96    0.50 
  -7  -7  10    2.01    0.55 
  -7  -7  10    1.88    0.52 
  -7   7   9    0.55    0.43 
  -7  -7   9    0.89    0.44 
  -7  -7   9    0.33    0.41 
  -7   7   8    1.41    0.46 
  -7  -7   8    1.81    0.45 
  -7  -7   8    2.10    0.52 
  -7   7   7   -0.35    0.35 
  -7  -7   7   -0.05    0.41 
  -7  -7   7   -0.06    0.33 
  -7   7   6    7.24    0.59 
  -7  -7   6    6.38    0.52 
  -7  -7   6    5.83    0.64 
   7  -7  -6    5.96    0.58 
  -7   7   5    6.44    0.55 
  -7  -7   5    6.26    0.65 
   7  -7  -5    6.96    0.58 
  -7  -7   5    6.54    0.51 
  -7   7   4    0.90    0.35 
   7  -7  -4    1.22    0.38 
  -7  -7   4    1.16    0.44 
  -7  -7   4    0.99    0.31 
  -7   7   3    3.74    0.41 
  -7  -7   3    3.99    0.39 
   7  -7  -3    5.29    0.35 
  -7  -7   3    3.68    0.56 
   7  -7  -3    4.10    0.49 
  -7   7   2   44.64    1.13 
   7  -7  -2   43.24    0.94 
  -7  -7   2   42.31    1.37 
   7  -7  -2   44.28    1.22 
  -7   7   1    1.46    0.29 
   7  -7  -1    0.98    0.23 
   7  -7  -1    1.37    0.38 
  -7  -7   1    1.60    0.45 
  -7   7   0   24.15    0.72 
   7   7   0   23.50    0.87 
   7  -7   0   25.47    0.87 
  -7  -7   0   26.21    1.07 
   7  -7   0   25.27    0.73 
  -7   7  -1   -0.15    0.19 
   7   7   1    0.39    0.14 
   7   7   1   -0.01    0.27 
   7  -7   1    0.09    0.25 
  -7  -7  -1    0.15    0.42
[truncated: 190,056 more chars]
